# Supplementary material for: Integrated metabolomic and transcriptome analyses reveal finishing forage affects metabolic pathways related to beef quality and animal welfare
Source: Sci Rep. 2016 May 17;6:25948. doi: 10.1038/srep25948 (PMC4869019; doi:10.1038/srep25948)
Supplement: Supplementary Dataset S1 [file srep25948-s2.xls]

## Sheet: Sheet1
Gene	Ensemble Gene ID	Purpose	Primers	Sequence
YBX1	ENSBTAG00000017368	Gene expression	F	5’-TCGACCACAGTACTCCAACC-3’
			R	5’-AGCACCCTCCATCACTTCTC-3’
FGB	ENSBTAG00000022120	Gene expression	F	5’-CGTGGTCACTGAGTTAGGCTT-3’
			R	5’-GGTCCTCAAGTCTACCTCCCT-3’
HSDL2	ENSBTAG00000031295	Gene expression	F	5’-TGCATTGTGGCCTAAAACAGC-3’
			R	5’-CCCAGCATATCCATAGCAGC-3’
Novel gene	ENSBTAG00000016688	Gene expression	F	5’-AGTTCACCCATTAAGCTGCCA-3’
			R	5’-GCACACTAGAGTCACCATGCT-3’
KRT5	ENSBTAG00000038384	Gene expression	F	5’-GGTATCGTTGGGGAGAGAGG-3’
			R	5’-CATCAGTGCATCGACCTTGG-3’
MDH1	ENSBTAG00000019295	Gene expression	F	5’-ATCCAGCCAATACCAACTGC-3’
			R	5’-TGAAGTTCTCCTTGGGGATG-3’
GJA1	ENSBTAG00000001835	Gene expression	F	5’-CGGAGAAAACCATCTTCATCA-3’
			R	5’-CCCTTCACACGATCCTTAACA-3’
GSTT3	ENSBTAG00000008587	Gene expression	F	5’-CCATGAAGGAGAGGCTGAAG-3’
			R	5’-GGTGAAGCTAGTGGGCAGAC-3’
CHST13	ENSBTAG00000008778	Gene expression	F	5’-CCTTCTTGGCCTCAGTCCAG-3’
			R	5’-ACGGTCCTGTCTACTCTGCT-3’
CDHR5	ENSBTAG00000047914	Gene expression	F	5’-AGCAGCTTCTTCTCCTTGGT-3’
			R	5’-CTCTGTGGTCTCCTCCTGTG-3’
