# Supplementary material for: Integrated metabolomic and transcriptome analyses reveal finishing forage affects metabolic pathways related to beef quality and animal welfare
Source: Sci Rep. 2016 May 17;6:25948. doi: 10.1038/srep25948 (PMC4869019; doi:10.1038/srep25948)
Supplement: Supplementary Dataset S2 [file srep25948-s3.xls]

Genes	logFC	logCPM	LR	PValue	FDR
ENSBTAG00000038384	-10.26634742	3.55996361	37.61019458	8.64E-10	1.06E-05
ENSBTAG00000001835	-5.252818634	4.830731217	34.09818675	5.24E-09	4.30E-05
ENSBTAG00000019390	-9.616257792	2.920874812	28.07546014	1.17E-07	0.000501563
ENSBTAG00000008778	-8.225612355	3.727174636	27.98510223	1.22E-07	0.000501563
ENSBTAG00000015676	-9.382261868	4.908643962	27.48104522	1.59E-07	0.000557875
ENSBTAG00000008587	-7.612045082	3.151526929	24.45098575	7.62E-07	0.002345428
ENSBTAG00000015988	-3.13954922	6.356304436	23.56578366	1.21E-06	0.002971523
ENSBTAG00000033365	-10.94030438	4.237089352	20.56210246	5.77E-06	0.00793753
ENSBTAG00000022120	-6.418660799	6.073271149	20.2668121	6.74E-06	0.008726881
ENSBTAG00000036116	-4.168586793	4.26475709	19.97399058	7.85E-06	0.008903216
ENSBTAG00000018151	-9.709798277	3.033675504	19.51406752	9.99E-06	0.010170584
ENSBTAG00000017305	-9.930703009	3.199778605	19.31115996	1.11E-05	0.010514379
ENSBTAG00000046540	-10.5888075	3.856151254	18.89004476	1.38E-05	0.010995683
ENSBTAG00000032236	-5.036162037	3.911310877	18.61618432	1.60E-05	0.011040095
ENSBTAG00000039425	-7.374547236	2.958933968	18.59720201	1.61E-05	0.011040095
ENSBTAG00000017280	-3.692685525	4.584900662	17.86954881	2.37E-05	0.013402826
ENSBTAG00000047986	-8.847460878	2.146671431	17.615507	2.70E-05	0.01381514
ENSBTAG00000010991	-10.20126148	3.468789554	17.44750728	2.95E-05	0.014255624
ENSBTAG00000008650	-10.14311385	3.410768306	17.09570588	3.55E-05	0.016202149
ENSBTAG00000045836	-10.11917975	3.386898824	17.00405455	3.73E-05	0.016451204
ENSBTAG00000026708	-9.979506296	3.29617921	16.88576753	3.97E-05	0.016848435
ENSBTAG00000004097	-9.999732734	3.267872142	16.57260103	4.68E-05	0.018635349
ENSBTAG00000022395	-5.680735406	3.50940194	15.92693025	6.58E-05	0.023486979
ENSBTAG00000045808	-9.663870645	2.990459552	15.71808183	7.35E-05	0.025032155
ENSBTAG00000002055	-4.857111434	2.955196884	15.56849161	7.96E-05	0.026115797
ENSBTAG00000018198	-9.612556116	2.940974969	15.42281613	8.59E-05	0.027210271
ENSBTAG00000047885	-9.605077064	2.933765159	15.41675563	8.62E-05	0.027210271
ENSBTAG00000002985	-6.88139235	3.268932359	15.3070196	9.14E-05	0.02748224
ENSBTAG00000048135	-6.000869916	2.444307394	15.28619641	9.24E-05	0.02748224
ENSBTAG00000013039	-9.551593072	2.882261989	15.17927681	9.78E-05	0.028314344
ENSBTAG00000012104	-9.49605744	2.828852528	15.02753581	0.000105954	0.029978861
ENSBTAG00000038627	-9.44668775	2.781445175	14.8433859	0.000116817	0.031773785
ENSBTAG00000010978	-5.043390095	4.333794568	14.72715544	0.000124244	0.031883249
ENSBTAG00000017121	-5.655238151	2.575035101	14.62288444	0.00013131	0.031883249
ENSBTAG00000019423	-9.388730209	2.662577623	14.26155444	0.000159081	0.034963771
ENSBTAG00000002430	-6.385144972	2.809137371	14.15366864	0.000168468	0.036060999
ENSBTAG00000004903	-4.601263965	4.549351535	14.06568962	0.000176535	0.036517509
ENSBTAG00000002292	-4.799301766	3.56865606	13.9315997	0.000189584	0.037941524
ENSBTAG00000010062	-9.1503636	2.498380566	13.69793725	0.00021469	0.042021322
ENSBTAG00000039422	-9.160601325	2.508120267	13.68726327	0.000215914	0.042021322
ENSBTAG00000037903	-9.173222538	2.451143582	13.40258528	0.000251278	0.046160094
ENSBTAG00000039237	-8.129324134	1.477421074	13.34647402	0.000258909	0.047209653
ENSBTAG00000030683	-9.125965454	2.404978671	13.26293714	0.000270705	0.047960767
ENSBTAG00000040133	-9.12596555	2.404978671	13.26213049	0.000270822	0.047960767
ENSBTAG00000017827	-5.292807533	2.900005963	12.88547044	0.000331143	0.054707473
ENSBTAG00000013532	-8.960749412	2.244189618	12.61289806	0.000383094	0.059284094
ENSBTAG00000012728	-8.867318375	2.230720546	12.59924063	0.000385904	0.059284094
ENSBTAG00000045632	-1.779581974	8.959279513	12.4343069	0.000421519	0.063578397
ENSBTAG00000045532	-1.780861089	8.944447467	12.25122391	0.000464953	0.066914134
ENSBTAG00000021844	-8.86328494	2.149830957	12.17155903	0.000485237	0.067874197
ENSBTAG00000001638	-3.010202349	4.181697141	12.12604748	0.000497224	0.068378014
ENSBTAG00000003774	-6.043204591	3.638358132	12.08086471	0.00050942	0.069120344
ENSBTAG00000048000	-1.742780665	8.952726271	11.90181318	0.000560793	0.071898373
ENSBTAG00000006350	-7.34233072	2.837288768	11.49592464	0.00069749	0.08375318
ENSBTAG00000045494	-1.717198088	8.940747299	11.37458662	0.000744558	0.08686274
ENSBTAG00000012403	-6.939420389	3.330164593	11.27787323	0.000784364	0.088568326
ENSBTAG00000002253	-8.64606298	1.941076772	11.24183394	0.000799741	0.088798868
ENSBTAG00000020957	-8.546378372	1.931151567	11.22170011	0.000808464	0.088798868
ENSBTAG00000026917	-7.19488639	2.738308303	11.02233494	0.000900206	0.095859809
