# Supplementary material for: Integrated metabolomic and transcriptome analyses reveal finishing forage affects metabolic pathways related to beef quality and animal welfare
Source: Sci Rep. 2016 May 17;6:25948. doi: 10.1038/srep25948 (PMC4869019; doi:10.1038/srep25948)
Supplement: Supplementary Dataset S3 [file srep25948-s4.xls]

Genes	logFC	logCPM	LR	PValue	FDR
ENSBTAG00000006133	3.667723345	7.824277125	51.57131136	6.90E-13	1.70E-08
ENSBTAG00000019295	3.276500089	6.321670456	28.10358306	1.15E-07	0.000501563
ENSBTAG00000011145	2.335538102	7.574937268	24.21187103	8.63E-07	0.002360366
ENSBTAG00000017368	2.392394799	8.828298855	22.22247852	2.43E-06	0.005433743
ENSBTAG00000016688	2.40414632	7.200455763	21.96012183	2.78E-06	0.005710396
ENSBTAG00000001521	3.071342306	5.776322479	21.74345827	3.12E-06	0.005901227
ENSBTAG00000002590	5.351005951	3.460181871	21.38378291	3.76E-06	0.006610057
ENSBTAG00000018669	7.348059211	3.978613375	21.09008952	4.38E-06	0.006797753
ENSBTAG00000002507	2.276784881	7.233248914	21.07417534	4.42E-06	0.006797753
ENSBTAG00000022715	10.38599052	3.703552929	20.55171604	5.80E-06	0.00793753
ENSBTAG00000031295	4.45134361	3.90019603	19.98936555	7.79E-06	0.008903216
ENSBTAG00000018801	2.909704927	5.691028883	19.94815973	7.96E-06	0.008903216
ENSBTAG00000015056	10.99516546	4.298761064	19.52579822	9.93E-06	0.010170584
ENSBTAG00000047029	3.411318095	4.938077318	19.44954563	1.03E-05	0.010170584
ENSBTAG00000001144	3.253949491	5.795508054	19.0307218	1.29E-05	0.010995683
ENSBTAG00000013930	2.06341773	7.419703201	18.98689028	1.32E-05	0.010995683
ENSBTAG00000012589	2.813892624	6.161260204	18.92420846	1.36E-05	0.010995683
ENSBTAG00000007782	2.499861784	9.949095327	18.91704609	1.37E-05	0.010995683
ENSBTAG00000002203	2.052056686	8.059865734	18.81774022	1.44E-05	0.011040095
ENSBTAG00000001003	2.560727485	10.06428107	18.64441293	1.58E-05	0.011040095
ENSBTAG00000007191	10.70607268	4.015555284	18.63616018	1.58E-05	0.011040095
ENSBTAG00000016709	6.818374723	2.640670419	18.39508567	1.80E-05	0.011943443
ENSBTAG00000006359	8.702349746	2.123978833	18.28776831	1.90E-05	0.012302995
ENSBTAG00000030940	9.194475172	2.562280591	18.15010606	2.04E-05	0.012886038
ENSBTAG00000012335	5.730090121	3.244425449	17.95243158	2.26E-05	0.013402826
ENSBTAG00000018543	10.49997533	3.814351611	17.87563227	2.36E-05	0.013402826
ENSBTAG00000046786	2.290800289	6.874999386	17.8540748	2.39E-05	0.013402826
ENSBTAG00000008505	10.49608369	3.810558186	17.84562432	2.40E-05	0.013402826
ENSBTAG00000046158	8.875403477	2.267056308	17.75515561	2.51E-05	0.013637305
ENSBTAG00000008550	9.412838787	2.767399658	17.72805163	2.55E-05	0.013637305
ENSBTAG00000005760	4.012727118	3.970380585	17.60032824	2.73E-05	0.01381514
ENSBTAG00000046385	8.643625928	2.072451434	17.58324427	2.75E-05	0.01381514
ENSBTAG00000003330	6.70693049	2.502874424	17.54252317	2.81E-05	0.013831896
ENSBTAG00000020641	3.089325404	4.987867961	17.25900009	3.26E-05	0.01543939
ENSBTAG00000018011	6.578241213	3.73485617	17.2172457	3.33E-05	0.015484675
ENSBTAG00000005259	2.168018333	8.50986103	16.99767835	3.74E-05	0.016451204
ENSBTAG00000005261	10.25485257	3.575921568	16.93798831	3.86E-05	0.016678814
ENSBTAG00000011465	2.217133591	6.545069001	16.80803184	4.14E-05	0.017255351
ENSBTAG00000013905	8.547824549	1.97965093	16.73379728	4.30E-05	0.017644739
ENSBTAG00000013162	2.23762747	8.633581117	16.55433695	4.73E-05	0.018635349
ENSBTAG00000006816	8.504757591	1.940166155	16.53764761	4.77E-05	0.018635349
ENSBTAG00000016363	4.119984959	3.722679671	16.47174664	4.94E-05	0.018721235
ENSBTAG00000012695	9.025093137	2.402156251	16.469673	4.94E-05	0.018721235
ENSBTAG00000006441	2.738759254	6.191078507	16.11748186	5.95E-05	0.022203617
ENSBTAG00000014675	6.005220056	2.648316177	16.04827288	6.17E-05	0.022401395
ENSBTAG00000008224	2.57977354	5.800682507	16.04415657	6.19E-05	0.022401395
ENSBTAG00000046335	2.108754199	6.962380944	15.80029441	7.04E-05	0.024753693
ENSBTAG00000015204	2.560739144	5.70401295	15.77239999	7.14E-05	0.024767533
ENSBTAG00000011713	8.533206526	4.288338844	15.69974621	7.42E-05	0.025032155
ENSBTAG00000022058	1.96650426	7.378998846	15.57275446	7.94E-05	0.026115797
ENSBTAG00000017077	4.296737359	3.582842057	15.46543396	8.40E-05	0.027210271
ENSBTAG00000013015	8.434024065	1.891437473	15.37360897	8.82E-05	0.027433601
ENSBTAG00000006607	2.489630945	5.720790635	15.35347116	8.92E-05	0.027433601
ENSBTAG00000011045	4.724911774	3.105174333	15.26226568	9.36E-05	0.02748224
ENSBTAG00000012363	9.772530655	3.110093184	15.25795772	9.38E-05	0.02748224
ENSBTAG00000017045	9.726767871	3.066158388	15.06364334	0.000103946	0.02975278
ENSBTAG00000007836	5.534899387	2.792107484	14.99040684	0.000108059	0.030227081
ENSBTAG00000015053	2.097406854	6.387220249	14.86522658	0.000115472	0.031773785
ENSBTAG00000046468	1.913402008	6.858388445	14.82995255	0.000117652	0.031773785
ENSBTAG00000021020	8.311860651	1.779970507	14.81240868	0.000118752	0.031773785
ENSBTAG00000031383	9.061972957	2.435151957	14.76224238	0.000121953	0.031883249
ENSBTAG00000018854	2.948983439	5.29694723	14.75231433	0.000122597	0.031883249
ENSBTAG00000002408	8.322388116	1.765488408	14.72131469	0.000124629	0.031883249
ENSBTAG00000019552	5.732382383	2.431269686	14.67858655	0.000127486	0.031883249
ENSBTAG00000012490	3.123449697	4.481906231	14.67421472	0.000127782	0.031883249
ENSBTAG00000002973	4.86292717	2.989692504	14.630299	0.000130795	0.031883249
ENSBTAG00000021819	8.656883782	2.060683207	14.61077832	0.000132157	0.031883249
ENSBTAG00000025748	6.25992773	3.791695291	14.60614925	0.000132482	0.031883249
ENSBTAG00000047561	5.068306199	2.95397448	14.58657537	0.000133865	0.031883249
ENSBTAG00000009137	6.851533619	2.615197578	14.5682411	0.000135174	0.031883249
ENSBTAG00000006321	4.415989369	3.135798218	14.55677733	0.000135999	0.031883249
ENSBTAG00000012330	1.966314816	7.138995254	14.50137161	0.000140058	0.032525058
ENSBTAG00000024091	6.344835925	2.168746119	14.43010085	0.000145459	0.033463643
ENSBTAG00000013717	5.873486062	4.836912025	14.37799917	0.000149539	0.034082536
ENSBTAG00000016092	3.223634309	4.245275606	14.36072008	0.000150918	0.034082536
ENSBTAG00000002236	3.752582934	4.215549874	14.32160805	0.000154086	0.034430662
ENSBTAG00000017246	2.192720305	9.591054507	14.30735726	0.000155257	0.034430662
ENSBTAG00000010521	8.441432817	1.865832344	14.19021506	0.000165227	0.035856426
ENSBTAG00000015516	8.209602431	1.666479147	14.18080461	0.000166056	0.035856426
ENSBTAG00000015041	2.359650119	6.367198248	14.10805383	0.000172603	0.036401126
ENSBTAG00000008756	8.336280887	1.772593752	14.09201707	0.000174081	0.036401126
ENSBTAG00000025340	9.473261446	2.823742623	14.08756535	0.000174494	0.036401126
ENSBTAG00000018188	2.517501561	5.468817412	13.96598224	0.000186148	0.037941524
ENSBTAG00000021227	2.235342393	7.557327253	13.95712857	0.000187027	0.037941524
ENSBTAG00000013358	2.943602593	4.90562688	13.93376308	0.000189366	0.037941524
ENSBTAG00000009949	4.42480131	3.377557402	13.85875504	0.000197076	0.039122849
ENSBTAG00000021724	2.009827171	6.600989217	13.67958652	0.000216798	0.042021322
ENSBTAG00000046257	8.953703645	2.333316327	13.65131722	0.000220087	0.042325456
ENSBTAG00000047914	5.628612599	3.245364481	13.63047856	0.000222543	0.042466063
ENSBTAG00000007127	2.969030259	4.702389164	13.54452545	0.00023297	0.043855592
ENSBTAG00000013245	6.283474924	2.102441624	13.54115964	0.000233388	0.043855592
ENSBTAG00000014655	7.221721766	2.959651815	13.44770254	0.000245306	0.04555442
ENSBTAG00000005339	2.445627945	5.97352369	13.44141374	0.00024613	0.04555442
ENSBTAG00000007332	1.995090446	6.333398085	13.30490401	0.000264713	0.047913025
ENSBTAG00000013096	8.347072869	1.778117158	13.27370102	0.000269155	0.047960767
ENSBTAG00000004207	3.914441391	3.445002343	13.23638428	0.000274567	0.048276728
ENSBTAG00000038048	8.060680682	1.556227186	13.18844458	0.000281681	0.049176237
ENSBTAG00000012159	1.888304319	7.852082781	13.15462599	0.00028681	0.049304945
ENSBTAG00000011869	2.02572033	9.603392085	13.15307121	0.000287048	0.049304945
ENSBTAG00000005021	8.467519051	1.885729207	13.1440955	0.000288427	0.049304945
ENSBTAG00000015892	2.08167137	6.147568068	13.11570935	0.00029283	0.049712422
ENSBTAG00000003825	6.213448019	2.039140072	12.96904617	0.000316683	0.053393675
ENSBTAG00000000605	1.825002057	7.284302736	12.93664598	0.000322212	0.053956229
ENSBTAG00000007794	9.155679778	2.522641544	12.91831091	0.000325383	0.054119165
ENSBTAG00000023846	8.222739602	1.709128712	12.84266865	0.000338804	0.055600007
ENSBTAG00000046350	7.943708074	1.441349295	12.78466775	0.000349472	0.056970851
ENSBTAG00000014270	7.95957739	1.448444527	12.74480726	0.000356999	0.057815037
ENSBTAG00000003185	5.588236403	2.251517627	12.72038938	0.00036169	0.058191975
ENSBTAG00000008925	8.315272413	1.748139261	12.70649022	0.000364389	0.058245402
ENSBTAG00000019300	7.933705775	1.436914715	12.67615452	0.000370348	0.058816115
ENSBTAG00000005907	2.647892204	5.24554002	12.64764892	0.000376038	0.059284094
ENSBTAG00000006463	2.373791061	6.1504769	12.62474645	0.000380674	0.059284094
ENSBTAG00000002610	2.578361034	5.103217013	12.60276291	0.000385177	0.059284094
ENSBTAG00000011507	5.164711905	2.383228421	12.59034128	0.000387745	0.059284094
ENSBTAG00000000462	7.916641225	1.419846711	12.52678762	0.000401159	0.060956344
ENSBTAG00000007820	5.048309407	2.610910264	12.41125636	0.000426754	0.063578397
ENSBTAG00000002829	2.721009993	4.568447234	12.40406828	0.0004284	0.063578397
ENSBTAG00000020837	8.999502798	2.375782479	12.40255813	0.000428746	0.063578397
ENSBTAG00000045544	4.537380875	2.740767097	12.36371268	0.000437759	0.064360467
ENSBTAG00000016326	7.990282255	1.498634426	12.35736923	0.000439249	0.064360467
ENSBTAG00000012249	8.405510483	1.828086564	12.26944287	0.000460436	0.066914134
ENSBTAG00000005370	8.318454811	1.749736266	12.23955933	0.000467869	0.066914134
ENSBTAG00000007520	3.117128285	3.982833689	12.23638131	0.000468666	0.066914134
ENSBTAG00000002734	1.938369217	6.227523942	12.22152898	0.000472412	0.066914134
ENSBTAG00000020212	6.071245939	1.959691543	12.2192577	0.000472987	0.066914134
ENSBTAG00000012894	7.853631828	1.362640896	12.17136277	0.000485288	0.067874197
ENSBTAG00000008552	7.849384755	1.36081756	12.13897816	0.000493788	0.068378014
ENSBTAG00000021288	1.703457038	6.985476565	12.12796366	0.000496713	0.068378014
ENSBTAG00000011446	7.876794209	1.37267016	12.08421245	0.000508506	0.069120344
ENSBTAG00000024492	3.728759632	3.386608252	12.0749229	0.000511046	0.069120344
ENSBTAG00000048229	2.142969681	10.11855029	12.03780999	0.000521322	0.070124911
ENSBTAG00000009359	1.79477939	6.831151737	12.00979548	0.000529217	0.070729699
ENSBTAG00000009707	2.279001356	11.22771253	11.99517233	0.000533385	0.070729699
ENSBTAG00000011744	7.926470711	1.443181567	11.98761348	0.000535553	0.070729699
ENSBTAG00000027879	1.763686095	6.602116244	11.9815066	0.000537311	0.070729699
ENSBTAG00000005726	1.895174015	7.440605063	11.96218337	0.000542912	0.071086838
ENSBTAG00000018531	8.246172266	1.684503382	11.93852656	0.000549849	0.071614259
ENSBTAG00000009246	3.11400514	4.032094731	11.91913448	0.000555603	0.071898373
ENSBTAG00000032764	1.809808518	6.680060822	11.90655172	0.000559369	0.071898373
ENSBTAG00000021249	8.56534963	1.973094506	11.88149484	0.000566944	0.072310355
ENSBTAG00000045888	7.859051834	1.354655364	11.83240095	0.000582089	0.07385928
ENSBTAG00000003636	7.830312856	1.331751952	11.77528715	0.000600223	0.07576963
ENSBTAG00000001229	8.086026584	1.542666726	11.76202268	0.000604515	0.075922148
ENSBTAG00000036111	2.797480871	4.519459123	11.72836044	0.000615548	0.076915376
ENSBTAG00000015731	2.560028148	4.772373116	11.7027181	0.000624089	0.077588721
ENSBTAG00000015034	2.445595308	5.21511881	11.64867977	0.000642481	0.079473951
ENSBTAG00000010156	2.051568723	9.778562145	11.62794319	0.000649684	0.079963053
ENSBTAG00000039662	5.950065925	1.85610149	11.5999265	0.000659544	0.080772843
ENSBTAG00000012561	5.950551009	1.862397367	11.55093994	0.00067715	0.082518456
ENSBTAG00000004806	2.541762588	5.018090977	11.49999402	0.000695964	0.08375318
ENSBTAG00000023513	4.102736312	2.849004219	11.49773031	0.000696812	0.08375318
ENSBTAG00000016309	3.730948523	3.42487529	11.46607251	0.000708783	0.08446006
ENSBTAG00000006821	7.749684898	1.264747718	11.46096987	0.000710732	0.08446006
ENSBTAG00000047824	4.143887642	2.921352243	11.44691448	0.000716128	0.08446006
ENSBTAG00000022246	8.747876077	2.141080566	11.44439242	0.000717101	0.08446006
ENSBTAG00000013919	4.223621645	3.186064757	11.40345196	0.000733078	0.08593066
ENSBTAG00000009494	8.734729582	2.128885494	11.35915469	0.00075077	0.087174297
ENSBTAG00000003419	5.449961131	2.183280229	11.35018368	0.000754405	0.087185143
ENSBTAG00000020815	7.737021376	1.270850287	11.340974	0.000758156	0.08720914
ENSBTAG00000048125	8.342878273	1.821234218	11.32107545	0.000766323	0.087431482
ENSBTAG00000032704	7.875276955	1.401988399	11.3189712	0.000767192	0.087431482
ENSBTAG00000020784	5.922179605	1.788827661	11.30537985	0.000772828	0.08766794
ENSBTAG00000047361	3.202280367	3.783599893	11.23674114	0.000801938	0.088798868
ENSBTAG00000008274	7.727970327	1.244262343	11.23095395	0.000804443	0.088798868
ENSBTAG00000021276	8.708067393	2.104179522	11.22967313	0.000804998	0.088798868
ENSBTAG00000006878	5.917660617	1.78649608	11.21461735	0.000811555	0.088798868
ENSBTAG00000011184	1.587147418	7.874744516	11.2143854	0.000811657	0.088798868
ENSBTAG00000015290	5.203623151	3.546048672	11.18131693	0.000826251	0.089995558
ENSBTAG00000024950	3.803610476	3.760421646	11.08034135	0.000872477	0.094451891
ENSBTAG00000007129	3.717280892	3.194373134	11.06989418	0.000877407	0.094451891
ENSBTAG00000011943	2.732505137	4.228311828	11.06721461	0.000878676	0.094451891
ENSBTAG00000015519	4.422510484	2.658244881	11.02007493	0.000901304	0.095859809
ENSBTAG00000012217	7.972522072	1.490860585	11.01565468	0.000903456	0.095859809
ENSBTAG00000019536	3.016481608	3.86302712	11.00064158	0.000910804	0.096224636
ENSBTAG00000009734	7.744123869	1.25092733	10.98753122	0.000917269	0.096493581
ENSBTAG00000002971	2.38976678	5.006446936	10.93709167	0.00094258	0.098376056
ENSBTAG00000003600	7.804530564	1.298993194	10.93401761	0.000944145	0.098376056
ENSBTAG00000006752	2.059267474	5.919752277	10.92812452	0.000947153	0.098376056
ENSBTAG00000011613	4.682790806	2.314812333	10.89316448	0.000965198	0.099786062
ENSBTAG00000004208	8.624985826	2.027398033	10.88118791	0.000971459	0.099786062
ENSBTAG00000019703	4.120466975	2.750200333	10.87412406	0.000975171	0.099786062
ENSBTAG00000019770	6.593549486	4.179311759	10.87076157	0.000976943	0.099786062
