# Supplementary material for: Integrated metabolomic and transcriptome analyses reveal finishing forage affects metabolic pathways related to beef quality and animal welfare
Source: Sci Rep. 2016 May 17;6:25948. doi: 10.1038/srep25948 (PMC4869019; doi:10.1038/srep25948)
Supplement: Supplementary Dataset S4 [file srep25948-s5.xls]

pathway_name	pathway_source	num_overlapping_genes	overlapping_genes	num_all_pathway_genes	P_genes	Q_genes	num_overlapping_metabolites	overlapping_metabolites	num_all_pathway_metabolites	P_metabolites	Q_metabolites	P_joint	Q_joint
Metabolism	Reactome	40	PRPS2;CA12;TPMT;TPR;CKMT2;PHKB;ATP5J;PLB1;ATP5F1;PFKFB4;ACACB;PDHB;ATP5L;UCP3;ETFA;NUP88;DLST;APOA4;APOB;ALB;NDUFA2;PLA2G2F;NDUFA4;UQCRFS1;MDH1;UQCRB;NDUFB4;CYP4F2;NDUFB6;ATP5H;NDUFC2;NDUFS2;ATP5A1;ACSM2B;CA1;ARG1;CHST13;ATP5C1;ITPR3;PRPS1	1410 (1412)	1.28E-07	4.67E-05	66	C00114;C00010;C00116;C00117;C00073;C00388;C00385;C00249;C00387;C00149;C00170;C02990;C00003;C00262;C01586;C06428;C01879;C00366;C05122;C00300;C00188;C04677;C01835;C00086;C06427;C00049;C00082;C00475;C00219;C00021;C00319;C00152;C00123;C06429;C05466;C05465;C00005;C00695;C00020;C00519;C00004;C00315;C00147;C00670;C00144;C00294;C00847;C00719;C00864;C00299;C01921;C00099;C00199;C00882;C00095;C00079;C00137;C01026;C00025;C00327;C00130;C00122;C00051;C01233;C00989;C00135	794 (1000)	1.93E-28	6.43E-25	1.99E-33	3.81E-30
Transmembrane transport of small molecules	Reactome	10	NUP88;TPR;SLC22A7;UBB;UBC;ALB;ATP6V1D;SLC26A4;FTH1;TRPC4AP	530 (530)	0.112	1	37	C00114;C00159;C00116;C00073;C00388;C00249;C00152;C05465;C00079;C00262;C00366;C05122;C00188;C00086;C06424;C00049;C00082;C00299;C00315;C00387;C00123;C00149;C00695;C00020;C00005;C00147;C00025;C00144;C00294;C00719;C00864;C00475;C01921;C00099;C00095;C00137;C00135	184 (195)	3.13E-27	5.21E-24	2.26E-26	2.16E-23
SLC-mediated transmembrane transport	Reactome	5	SLC22A7;TPR;SLC26A4;ALB;NUP88	254 (254)	0.198	1	34	C00114;C00159;C00073;C00388;C00249;C00152;C05465;C00079;C00262;C00366;C05122;C00188;C00086;C06424;C00049;C00082;C00299;C00315;C00387;C00123;C00149;C00695;C00147;C00025;C00144;C00294;C00719;C00864;C00475;C01921;C00099;C00095;C00137;C00135	158 (164)	6.48E-26	7.18E-23	7.78E-25	4.96E-22
The citric acid (TCA) cycle and respiratory electron transport	Reactome	18	ATP5F1;NDUFB4;ATP5L;PDHB;ATP5H;NDUFC2;DLST;NDUFS2;NDUFB6;ATP5A1;UQCRB;NDUFA2;UCP3;NDUFA4;UQCRFS1;ATP5C1;ETFA;ATP5J	134 (134)	2.96E-14	5.81E-11	8	C00010;C00149;C00020;C00004;C00005;C00003;C00989;C00122	46 (48)	6.34E-06	8.74E-05	8.26E-18	3.95E-15
superpathway of purine nucleotide salvage	HumanCyc	6	ATP5F1;ATP5L;ATP5H;ATP5A1;ATP6V1D;ATP5C1	59 (60)	7.75E-05	0.0189	12	C00130;C00262;C00020;C00004;C00147;C00025;C00144;C00294;C00049;C00003;C00387;C00122	30 (30)	5.10E-13	5.85E-11	1.53E-15	5.86E-13
Glucose Homeostasis	Wikipathways	0		0 (0)	1	1	12	C05466;C05465;C00262;C00116;C00149;C00079;C00082;C00327;C00073;C01586;C00135;C01921	21 (21)	2.04E-15	9.39E-13	2.04E-15	9.39E-13
Metabolism of amino acids and derivatives	Reactome	3	CKMT2;ARG1;DLST	147 (147)	0.266	1	27	C00010;C00073;C00388;C00152;C00079;C01026;C00086;C00049;C00082;C00315;C00123;C00122;C00149;C00020;C00519;C00004;C00005;C00147;C00003;C00025;C00170;C00719;C00300;C00327;C00051;C00021;C00135	181 (190)	4.67E-16	3.88E-13	4.68E-15	1.49E-12
Metabolism of amino acids and derivatives	Wikipathways	0		0 (0)	1	1	25	C00010;C00073;C00388;C00152;C00170;C00519;C00086;C00049;C00082;C00315;C01026;C00149;C00020;C00021;C00004;C00005;C00147;C00025;C00003;C00079;C00719;C00300;C00327;C00051;C00135	173 (186)	1.57E-14	2.27E-12	1.57E-14	2.27E-12
Respiratory electron transport_ ATP synthesis by chemiosmotic coupling_ and heat production by uncoupling proteins.	Reactome	16	ATP5F1;NDUFB4;ATP5L;ATP5J;ATP5H;NDUFC2;NDUFS2;NDUFB6;ATP5A1;UQCRB;NDUFA2;UCP3;NDUFA4;UQCRFS1;ETFA;ATP5C1	97 (97)	3.18E-14	5.81E-11	3	C00020;C00004;C00003	20 (22)	0.00958	0.0477	1.12E-14	3.06E-12
Purine metabolism	EHMN	8	ATP5F1;ATP5L;ATP5J;ATP5H;ATP5A1;GFM2;ATP5C1;NUP88	222 (224)	0.00574	0.371	19	C00262;C00366;C00385;C00004;C00005;C00147;C00003;C04677;C00144;C00086;C00020;C00294;C00025;C00049;C00130;C00121;C00387;C01762;C00122	94 (94)	6.87E-14	8.79E-12	1.44E-14	3.44E-12
Mercaptopurine Action Pathway	SMPDB	1	TPMT	47 (47)	0.439	1	19	C00117;C00262;C00366;C00020;C00021;C00387;C00005;C00147;C00025;C04677;C00003;C00385;C00049;C00294;C00130;C00144;C00004;C01762;C00122	82 (82)	4.63E-15	9.39E-13	7.08E-14	1.50E-11
Thioguanine Action Pathway	SMPDB	1	TPMT	47 (47)	0.439	1	19	C00117;C00262;C00366;C00020;C00021;C00387;C00005;C00147;C00025;C04677;C00003;C00385;C00049;C00294;C00130;C00144;C00004;C01762;C00122	83 (83)	5.90E-15	9.39E-13	8.96E-14	1.56E-11
Azathioprine Action Pathway	SMPDB	1	TPMT	47 (47)	0.439	1	19	C00117;C00262;C00366;C00020;C00021;C00387;C00005;C00147;C00025;C04677;C00003;C00385;C00049;C00294;C00130;C00144;C00004;C01762;C00122	83 (83)	5.90E-15	9.39E-13	8.96E-14	1.56E-11
Adenine phosphoribosyltransferase deficiency (APRT)	SMPDB	0		37 (37)	1	1	18	C00117;C00262;C00366;C00020;C00387;C00005;C00147;C00025;C04677;C00003;C00385;C00049;C00294;C00130;C00144;C00004;C01762;C00122	72 (72)	6.21E-15	9.39E-13	2.09E-13	1.60E-11
Mitochondrial DNA depletion syndrome	SMPDB	0		37 (37)	1	1	18	C00117;C00262;C00366;C00020;C00387;C00005;C00147;C00025;C04677;C00003;C00385;C00049;C00294;C00130;C00144;C00004;C01762;C00122	72 (72)	6.21E-15	9.39E-13	2.09E-13	1.60E-11
Myoadenylate deaminase deficiency	SMPDB	0		37 (37)	1	1	18	C00117;C00262;C00366;C00020;C00387;C00005;C00147;C00025;C04677;C00003;C00385;C00049;C00294;C00130;C00144;C00004;C01762;C00122	72 (72)	6.21E-15	9.39E-13	2.09E-13	1.60E-11
Purine Metabolism	SMPDB	0		37 (37)	1	1	18	C00117;C00262;C00366;C00020;C00387;C00005;C00147;C00025;C04677;C00003;C00385;C00049;C00294;C00130;C00144;C00004;C01762;C00122	72 (72)	6.21E-15	9.39E-13	2.09E-13	1.60E-11
Molybdenium Cofactor Deficiency	SMPDB	0		37 (37)	1	1	18	C00117;C00262;C00366;C00020;C00387;C00005;C00147;C00025;C04677;C00003;C00385;C00049;C00294;C00130;C00144;C00004;C01762;C00122	72 (72)	6.21E-15	9.39E-13	2.09E-13	1.60E-11
Gout or Kelley-Seegmiller Syndrome	SMPDB	0		37 (37)	1	1	18	C00117;C00262;C00366;C00020;C00387;C00005;C00147;C00025;C04677;C00003;C00385;C00049;C00294;C00130;C00144;C00004;C01762;C00122	72 (72)	6.21E-15	9.39E-13	2.09E-13	1.60E-11
Lesch-Nyhan Syndrome (LNS)	SMPDB	0		37 (37)	1	1	18	C00117;C00262;C00366;C00020;C00387;C00005;C00147;C00025;C04677;C00003;C00385;C00049;C00294;C00130;C00144;C00004;C01762;C00122	72 (72)	6.21E-15	9.39E-13	2.09E-13	1.60E-11
Xanthinuria type II	SMPDB	0		37 (37)	1	1	18	C00117;C00262;C00366;C00020;C00387;C00005;C00147;C00025;C04677;C00003;C00385;C00049;C00294;C00130;C00144;C00004;C01762;C00122	72 (72)	6.21E-15	9.39E-13	2.09E-13	1.60E-11
Adenosine Deaminase Deficiency	SMPDB	0		37 (37)	1	1	18	C00117;C00262;C00366;C00020;C00387;C00005;C00147;C00025;C04677;C00003;C00385;C00049;C00294;C00130;C00144;C00004;C01762;C00122	72 (72)	6.21E-15	9.39E-13	2.09E-13	1.60E-11
Xanthinuria type I	SMPDB	0		37 (37)	1	1	18	C00117;C00262;C00366;C00020;C00387;C00005;C00147;C00025;C04677;C00003;C00385;C00049;C00294;C00130;C00144;C00004;C01762;C00122	72 (72)	6.21E-15	9.39E-13	2.09E-13	1.60E-11
AICA-Ribosiduria	SMPDB	0		37 (37)	1	1	18	C00117;C00262;C00366;C00020;C00387;C00005;C00147;C00025;C04677;C00003;C00385;C00049;C00294;C00130;C00144;C00004;C01762;C00122	72 (72)	6.21E-15	9.39E-13	2.09E-13	1.60E-11
Adenylosuccinate Lyase Deficiency	SMPDB	0		37 (37)	1	1	18	C00117;C00262;C00366;C00020;C00387;C00005;C00147;C00025;C04677;C00003;C00385;C00049;C00294;C00130;C00144;C00004;C01762;C00122	72 (72)	6.21E-15	9.39E-13	2.09E-13	1.60E-11
Purine Nucleoside Phosphorylase Deficiency	SMPDB	0		37 (37)	1	1	18	C00117;C00262;C00366;C00020;C00387;C00005;C00147;C00025;C04677;C00003;C00385;C00049;C00294;C00130;C00144;C00004;C01762;C00122	72 (72)	6.21E-15	9.39E-13	2.09E-13	1.60E-11
Xanthine Dehydrogenase Deficiency (Xanthinuria)	SMPDB	0		37 (37)	1	1	18	C00117;C00262;C00366;C00020;C00387;C00005;C00147;C00025;C04677;C00003;C00385;C00049;C00294;C00130;C00144;C00004;C01762;C00122	72 (72)	6.21E-15	9.39E-13	2.09E-13	1.60E-11
Purine metabolism	Reactome	0		34 (34)	1	1	17	C00130;C00262;C00366;C00385;C00004;C00005;C00147;C00025;C04677;C00144;C00020;C00294;C00049;C00003;C00051;C00387;C00122	66 (67)	2.22E-14	3.08E-12	7.20E-13	5.11E-11
Oxidative phosphorylation - Homo sapiens (human)	KEGG	16	ATP5F1;NDUFB4;NDUFB6;ATP5J;ATP5H;NDUFC2;NDUFS2;ATP5L;ATP5A1;UQCRB;ATP6V1D;NDUFA2;PPA1;NDUFA4;UQCRFS1;ATP5C1	132 (133)	4.42E-12	4.04E-09	3	C00004;C00003;C00122	16 (16)	0.00502	0.0271	7.21E-13	5.11E-11
purine nucleotides degradation	HumanCyc	0		12 (12)	1	1	11	C00262;C00366;C00385;C00004;C00003;C00144;C00020;C00294;C00130;C00387;C01762	19 (19)	2.69E-14	3.58E-12	8.68E-13	5.93E-11
Electron Transport Chain	Wikipathways	15	ATP5F1;NDUFB4;ATP5L;ATP5J;ATP5H;NDUFC2;NDUFS2;NDUFB6;ATP5A1;UQCRB;NDUFA2;UCP3;NDUFA4;UQCRFS1;ATP5C1	103 (103)	1.41E-12	1.72E-09	2	C00004;C00003	12 (12)	0.0287	0.119	1.28E-12	8.47E-11
Phase II conjugation	Wikipathways	0		0 (0)	1	1	18	C00004;C00010;C00073;C00188;C00020;C00021;C00152;C00005;C00003;C00079;C00025;C00049;C00082;C01586;C00051;C01879;C00123;C00135	95 (110)	1.11E-12	1.23E-10	1.11E-12	1.23E-10
Metabolism of nucleotides	Reactome	0		80 (80)	1	1	21	C00099;C00117;C00262;C00366;C00385;C00004;C00005;C00147;C00003;C04677;C00144;C00020;C00294;C00299;C00025;C00049;C00130;C00051;C00387;C00475;C00122	122 (135)	8.15E-14	1.00E-11	2.54E-12	1.62E-10
Transport of glucose and other sugars_ bile salts and organic acids_ metal ions and amine compounds	Reactome	1	SLC22A7	97 (97)	0.697	1	17	C00114;C00086;C00159;C00073;C00366;C00188;C00152;C00719;C00095;C00079;C00388;C00082;C00315;C00099;C00137;C00123;C00135	78 (83)	4.48E-13	5.32E-11	9.30E-12	5.74E-10
Disease	Reactome	21	ACACB;TPR;PRPS2;RBP2;CHST13;B2M;TTR;APOB;PLB1;APOA4;UBB;UBC;MDH1;ATP6V1D;PHKB;TAF1;PFKFB4;NUP88;LCK;ITPR3;PRPS1	961 (962)	0.00597	0.371	24	C00010;C00117;C00073;C00249;C00079;C01835;C00049;C00082;C05607;C00149;C00020;C00021;C00004;C00005;C00003;C00144;C00847;C00864;C00199;C00882;C00095;C00025;C00327;C00051	226 (298)	5.68E-11	4.61E-09	1.01E-11	6.03E-10
Nucleotide Metabolism	Wikipathways	2	PRPS2;PRPS1	19 (19)	0.022	0.541	9	C00262;C00366;C00385;C00147;C04677;C00144;C00315;C00130;C00121	17 (18)	2.12E-11	1.95E-09	1.37E-11	7.94E-10
Oxidative phosphorylation	Wikipathways	11	ATP5F1;NDUFB4;NDUFB6;ATP5J;ATP5H;NDUFC2;NDUFS2;ATP5L;ATP5A1;NDUFA2;NDUFA4	60 (60)	1.18E-10	8.67E-08	2	C00004;C00003	5 (5)	0.00481	0.0263	1.67E-11	9.37E-10
Endosomal/Vacuolar pathway	Reactome	2	CTSV;B2M	12 (12)	0.00898	0.464	9	C00073;C00188;C00152;C00025;C00079;C00049;C00082;C00123;C00135	20 (20)	1.38E-10	1.02E-08	3.53E-11	1.93E-09
Antigen processing-Cross presentation	Reactome	3	MRC1;CTSV;B2M	31 (31)	0.0062	0.371	10	C00073;C00188;C00152;C00005;C00025;C00079;C00049;C00082;C00123;C00135	29 (29)	2.90E-10	1.93E-08	5.03E-11	2.68E-09
Amine compound SLC transporters	Reactome	0		30 (30)	1	1	12	C00114;C00099;C00073;C00388;C00188;C00152;C00079;C00086;C00082;C00719;C00123;C00135	35 (35)	4.49E-12	4.81E-10	1.22E-10	6.30E-09
Class I MHC mediated antigen processing & presentation	Reactome	6	MRC1;CTSV;UBB;UBC;UBA7;B2M	213 (213)	0.0459	0.648	11	C00073;C00188;C00020;C00152;C00005;C00025;C00079;C00049;C00082;C00123;C00135	35 (35)	1.11E-10	8.56E-09	1.37E-10	6.91E-09
purine nucleotides <i>de novo</i> biosynthesis	HumanCyc	6	ATP5F1;ATP5L;ATP5H;ATP5A1;ATP6V1D;ATP5C1	59 (60)	7.75E-05	0.0189	9	C00020;C00004;C00003;C04677;C00025;C00049;C00130;C00144;C00122	37 (37)	7.48E-08	2.04E-06	1.56E-10	7.64E-09
Parkinson_s disease - Homo sapiens (human)	KEGG	15	ATP5F1;NDUFB4;NDUFB6;ATP5J;ATP5H;ATP5A1;NDUFC2;NDUFS2;UBB;UQCRB;UBA7;NDUFA2;NDUFA4;UQCRFS1;ATP5C1	142 (143)	1.58E-10	9.65E-08	2	C00020;C00082	15 (15)	0.0437	0.168	1.85E-10	8.82E-09
Phase II conjugation	Reactome	2	TPMT;ACSM2B	91 (92)	0.305	1	18	C00010;C00073;C00188;C00020;C00021;C00152;C00005;C00003;C00079;C00025;C00049;C01879;C00082;C01586;C00051;C00004;C00123;C00135	114 (140)	2.87E-11	2.58E-09	2.32E-10	1.08E-08
ABC transporters - Homo sapiens (human)	KEGG	0		44 (44)	1	1	19	C00114;C00159;C00794;C00188;C00392;C00051;C00719;C00095;C00116;C00079;C00025;C00086;C00049;C00315;C00137;C00121;C01835;C00123;C00135	122 (122)	9.60E-12	9.97E-10	2.53E-10	1.15E-08
leukotriene biosynthesis	HumanCyc	0		6 (6)	1	1	11	C00073;C00188;C00152;C00025;C00079;C00049;C00082;C00219;C00051;C00123;C00135	29 (30)	1.03E-11	1.00E-09	2.70E-10	1.17E-08
&gamma;-glutamyl cycle	HumanCyc	0		11 (11)	1	1	11	C00073;C00188;C00152;C00025;C00079;C00049;C00082;C00051;C01879;C00123;C00135	29 (29)	1.03E-11	1.00E-09	2.70E-10	1.17E-08
Glycine_ serine_ alanine and threonine metabolism	EHMN	2	CKMT2;NUP88	78 (78)	0.246	1	16	C00114;C00010;C00258;C00073;C00188;C00020;C00021;C00004;C00005;C00003;C00025;C00300;C00719;C00051;C00152;C01026	88 (88)	4.51E-11	3.75E-09	2.91E-10	1.24E-08
tRNA charging	HumanCyc	1	DARS	38 (38)	0.373	1	10	C00073;C00188;C00020;C00152;C00025;C00079;C00049;C00082;C00123;C00135	24 (24)	3.11E-11	2.72E-09	3.04E-10	1.26E-08
Transport of vitamins_ nucleosides_ and related molecules	Reactome	1	ALB	32 (32)	0.325	1	14	C05122;C05465;C00262;C00695;C00249;C00387;C00147;C00144;C06424;C00294;C00299;C00864;C00475;C01921	62 (63)	3.80E-11	3.24E-09	3.23E-10	1.31E-08
Metabolism of nucleotides	Wikipathways	0		0 (0)	1	1	16	C00099;C00117;C00262;C00366;C00385;C00004;C00005;C00147;C00025;C04677;C00144;C00020;C00049;C00003;C00051;C00130	97 (111)	2.10E-10	1.46E-08	2.10E-10	1.46E-08
Glutathione synthesis and recycling	Reactome	0		11 (11)	1	1	11	C00073;C00188;C00152;C00025;C00079;C00049;C00082;C00051;C01879;C00123;C00135	30 (31)	1.59E-11	1.51E-09	4.11E-10	1.64E-08
Transport of inorganic cations-anions and amino acids-oligopeptides	Wikipathways	0		0 (0)	1	1	10	C00149;C00073;C00188;C00152;C00025;C00079;C00049;C00082;C00123;C00135	31 (32)	6.18E-10	3.81E-08	6.18E-10	3.81E-08
the visual cycle I (vertebrates)	HumanCyc	1	RBP2	16 (16)	0.178	1	11	C00249;C00004;C00005;C00003;C06427;C06424;C06428;C00219;C01585;C01601;C06429	38 (58)	3.02E-10	1.93E-08	1.33E-09	5.18E-08
Signal Transduction	Reactome	19	PLB1;FGA;FGB;ARHGEF16;OR2B11;RBP2;TTR;APOB;C3;FZD5;CCL5;APOA4;UBB;SNX3;ATP6V1D;UBC;TLR9;LCK;ITPR3	1902 (1904)	0.861	1	21	C00010;C00116;C00073;C00388;C00695;C00219;C00020;C00249;C00004;C00005;C00003;C00144;C06427;C06424;C16513;C00025;C00021;C01585;C03242;C06428;C06429	170 (211)	6.50E-11	5.15E-09	1.38E-09	5.27E-08
Urea cycle and metabolism of arginine_ proline_ glutamate_ aspartate and asparagine	EHMN	1	NUP88	105 (105)	0.726	1	18	C00099;C00010;C00020;C00004;C00005;C00003;C00170;C00025;C00086;C00049;C01879;C01035;C00315;C00327;C00051;C00152;C00989;C00122	125 (125)	1.42E-10	1.02E-08	2.47E-09	9.25E-08
Amino acid and oligopeptide SLC transporters	Reactome	0		49 (49)	1	1	12	C00099;C00149;C00073;C00188;C00152;C00025;C00079;C00049;C00082;C00719;C00123;C00135	45 (45)	1.29E-10	9.73E-09	3.06E-09	1.13E-07
Glutathione conjugation	Reactome	0		32 (32)	1	1	11	C00073;C00188;C00152;C00025;C00079;C00049;C00082;C00051;C01879;C00123;C00135	36 (40)	1.57E-10	1.11E-08	3.69E-09	1.33E-07
Transport of inorganic cations/anions and amino acids/oligopeptides	Reactome	1	SLC26A4	95 (95)	0.69	1	12	C00099;C00149;C00073;C00188;C00152;C00025;C00079;C00049;C00082;C00719;C00123;C00135	48 (48)	2.95E-10	1.93E-08	4.75E-09	1.68E-07
Proton/oligonucleotide cotransporters	Reactome	0		4 (4)	1	1	9	C00073;C00188;C00152;C00025;C00079;C00049;C00082;C00123;C00135	21 (21)	2.38E-10	1.61E-08	5.50E-09	1.91E-07
adenosine ribonucleotides <i>de novo</i> biosynthesis	HumanCyc	6	ATP5F1;ATP5L;ATP5H;ATP5A1;ATP6V1D;ATP5C1	38 (39)	5.85E-06	0.00178	4	C00020;C00130;C00049;C00122	12 (12)	0.000104	0.00107	1.36E-08	4.61E-07
Na+/Cl- dependent neurotransmitter transporters	Reactome	0		19 (19)	1	1	10	C00099;C00073;C00388;C00188;C00152;C00079;C00082;C00719;C00123;C00135	31 (31)	6.18E-10	3.81E-08	1.37E-08	4.61E-07
Respiratory electron transport	Reactome	9	NDUFB4;NDUFB6;NDUFC2;NDUFS2;UQCRB;NDUFA2;NDUFA4;UQCRFS1;ETFA	76 (76)	3.21E-07	0.000107	3	C00020;C00004;C00003	12 (14)	0.00211	0.0132	1.50E-08	4.93E-07
Adaptive Immune System	Reactome	10	LAT;MRC1;CTSV;C3;UBB;UBC;UBA7;B2M;LCK;ITPR3	568 (569)	0.155	1	11	C00073;C00188;C00020;C00152;C00005;C00025;C00079;C00049;C00082;C00123;C00135	48 (48)	4.72E-09	2.23E-07	1.61E-08	5.22E-07
Purine catabolism	Reactome	0		11 (11)	1	1	10	C00262;C00366;C00385;C00387;C00005;C00144;C00020;C00294;C00130;C00051	32 (32)	8.82E-10	5.24E-08	1.93E-08	5.59E-07
Amino acid transport across the plasma membrane	Reactome	0		31 (31)	1	1	10	C00099;C00073;C00188;C00152;C00025;C00079;C00082;C00719;C00123;C00135	32 (32)	8.82E-10	5.24E-08	1.93E-08	5.59E-07
Bile Acid Biosynthesis	SMPDB	1	LIPA	17 (17)	0.188	1	12	C05122;C05466;C05465;C05464;C05463;C00695;C00010;C00249;C00004;C00005;C00003;C01921	60 (61)	4.76E-09	2.23E-07	1.96E-08	5.59E-07
Congenital Bile Acid Synthesis Defect Type II	SMPDB	1	LIPA	17 (17)	0.188	1	12	C05122;C05466;C05465;C05464;C05463;C00695;C00010;C00249;C00004;C00005;C00003;C01921	60 (61)	4.76E-09	2.23E-07	1.96E-08	5.59E-07
Cerebrotendinous Xanthomatosis (CTX)	SMPDB	1	LIPA	17 (17)	0.188	1	12	C05122;C05466;C05465;C05464;C05463;C00695;C00010;C00249;C00004;C00005;C00003;C01921	60 (61)	4.76E-09	2.23E-07	1.96E-08	5.59E-07
Zellweger Syndrome	SMPDB	1	LIPA	17 (17)	0.188	1	12	C05122;C05466;C05465;C05464;C05463;C00695;C00010;C00249;C00004;C00005;C00003;C01921	60 (61)	4.76E-09	2.23E-07	1.96E-08	5.59E-07
Familial Hypercholanemia (FHCA)	SMPDB	1	LIPA	17 (17)	0.188	1	12	C05122;C05466;C05465;C05464;C05463;C00695;C00010;C00249;C00004;C00005;C00003;C01921	60 (61)	4.76E-09	2.23E-07	1.96E-08	5.59E-07
Congenital Bile Acid Synthesis Defect Type III	SMPDB	1	LIPA	17 (17)	0.188	1	12	C05122;C05466;C05465;C05464;C05463;C00695;C00010;C00249;C00004;C00005;C00003;C01921	60 (61)	4.76E-09	2.23E-07	1.96E-08	5.59E-07
GABA-Transaminase Deficiency	SMPDB	0		9 (9)	1	1	10	C00099;C00010;C00005;C00004;C00386;C00025;C00003;C00049;C00864;C00135	33 (34)	1.24E-09	6.89E-08	2.67E-08	7.20E-07
Carnosinuria_ carnosinemia	SMPDB	0		9 (9)	1	1	10	C00099;C00010;C00005;C00004;C00386;C00025;C00003;C00049;C00864;C00135	33 (34)	1.24E-09	6.89E-08	2.67E-08	7.20E-07
Ureidopropionase deficiency	SMPDB	0		9 (9)	1	1	10	C00099;C00010;C00005;C00004;C00386;C00025;C00003;C00049;C00864;C00135	33 (34)	1.24E-09	6.89E-08	2.67E-08	7.20E-07
Beta-Alanine Metabolism	SMPDB	0		9 (9)	1	1	10	C00099;C00010;C00005;C00004;C00386;C00025;C00003;C00049;C00864;C00135	33 (34)	1.24E-09	6.89E-08	2.67E-08	7.20E-07
phospholipases	HumanCyc	2	PLA2G2F;PLB1	41 (41)	0.0889	0.94	9	C00114;C00249;C06427;C06424;C01601;C00219;C01585;C06428;C06429	32 (55)	1.85E-08	6.03E-07	3.49E-08	9.27E-07
Histidine metabolism	EHMN	0		35 (35)	1	1	11	C00099;C00010;C00388;C00020;C00021;C00004;C00386;C00025;C00003;C00051;C00135	45 (45)	2.24E-09	1.22E-07	4.69E-08	1.18E-06
Protein digestion and absorption - Homo sapiens (human)	KEGG	1	COL17A1	89 (89)	0.666	1	11	C00099;C00073;C00388;C00188;C00152;C00025;C00079;C00049;C00082;C00123;C00135	47 (47)	3.71E-09	1.93E-07	5.14E-08	1.18E-06
Prolinemia Type II	SMPDB	1	ARG1	20 (20)	0.218	1	11	C00020;C00021;C00004;C00005;C00025;C00003;C00086;C00049;C00300;C00327;C00122	52 (52)	1.17E-08	4.36E-07	5.30E-08	1.18E-06
Prolidase Deficiency (PD)	SMPDB	1	ARG1	20 (20)	0.218	1	11	C00020;C00021;C00004;C00005;C00025;C00003;C00086;C00049;C00300;C00327;C00122	52 (52)	1.17E-08	4.36E-07	5.30E-08	1.18E-06
Arginine and Proline Metabolism	SMPDB	1	ARG1	20 (20)	0.218	1	11	C00020;C00021;C00004;C00005;C00025;C00003;C00086;C00049;C00300;C00327;C00122	52 (52)	1.17E-08	4.36E-07	5.30E-08	1.18E-06
Hyperprolinemia Type I	SMPDB	1	ARG1	20 (20)	0.218	1	11	C00020;C00021;C00004;C00005;C00025;C00003;C00086;C00049;C00300;C00327;C00122	52 (52)	1.17E-08	4.36E-07	5.30E-08	1.18E-06
Hyperprolinemia Type II	SMPDB	1	ARG1	20 (20)	0.218	1	11	C00020;C00021;C00004;C00005;C00025;C00003;C00086;C00049;C00300;C00327;C00122	52 (52)	1.17E-08	4.36E-07	5.30E-08	1.18E-06
Ornithine Aminotransferase Deficiency (OAT Deficiency)	SMPDB	1	ARG1	20 (20)	0.218	1	11	C00020;C00021;C00004;C00005;C00025;C00003;C00086;C00049;C00300;C00327;C00122	52 (52)	1.17E-08	4.36E-07	5.30E-08	1.18E-06
Arginine: Glycine Amidinotransferase Deficiency (AGAT Deficiency)	SMPDB	1	ARG1	20 (20)	0.218	1	11	C00020;C00021;C00004;C00005;C00025;C00003;C00086;C00049;C00300;C00327;C00122	52 (52)	1.17E-08	4.36E-07	5.30E-08	1.18E-06
L-arginine:glycine amidinotransferase deficiency	SMPDB	1	ARG1	20 (20)	0.218	1	11	C00020;C00021;C00004;C00005;C00025;C00003;C00086;C00049;C00300;C00327;C00122	52 (52)	1.17E-08	4.36E-07	5.30E-08	1.18E-06
Hyperornithinemia with gyrate atrophy (HOGA)	SMPDB	1	ARG1	20 (20)	0.218	1	11	C00020;C00021;C00004;C00005;C00025;C00003;C00086;C00049;C00300;C00327;C00122	52 (52)	1.17E-08	4.36E-07	5.30E-08	1.18E-06
Creatine deficiency_ guanidinoacetate methyltransferase deficiency	SMPDB	1	ARG1	20 (20)	0.218	1	11	C00020;C00021;C00004;C00005;C00025;C00003;C00086;C00049;C00300;C00327;C00122	52 (52)	1.17E-08	4.36E-07	5.30E-08	1.18E-06
Hyperornithinemia-hyperammonemia-homocitrullinuria [HHH-syndrome]	SMPDB	1	ARG1	20 (20)	0.218	1	11	C00020;C00021;C00004;C00005;C00025;C00003;C00086;C00049;C00300;C00327;C00122	52 (52)	1.17E-08	4.36E-07	5.30E-08	1.18E-06
Guanidinoacetate Methyltransferase Deficiency (GAMT Deficiency)	SMPDB	1	ARG1	20 (20)	0.218	1	11	C00020;C00021;C00004;C00005;C00025;C00003;C00086;C00049;C00300;C00327;C00122	52 (52)	1.17E-08	4.36E-07	5.30E-08	1.18E-06
Huntington_s disease - Homo sapiens (human)	KEGG	14	ATP5F1;NDUFB4;NDUFB6;ATP5J;SOD1;ATP5H;NDUFC2;NDUFS2;ATP5A1;UQCRB;NDUFA2;NDUFA4;UQCRFS1;ATP5C1	182 (183)	4.17E-08	1.91E-05	1	C00025	3 (3)	0.0662	0.236	5.72E-08	1.26E-06
One carbon donor	Wikipathways	0		1 (1)	1	1	8	C00114;C00073;C00519;C00315;C01026;C00719;C00051;C00021	19 (23)	3.02E-09	1.62E-07	6.23E-08	1.35E-06
Biological oxidations	Reactome	3	CYP4F2;TPMT;ACSM2B	161 (162)	0.313	1	20	C00010;C00073;C00188;C00020;C00021;C00152;C00005;C00003;C00079;C00025;C00049;C01879;C00219;C00315;C00082;C01586;C00051;C00004;C00123;C00135	202 (252)	1.07E-08	4.36E-07	6.88E-08	1.48E-06
adenosine nucleotides degradation	HumanCyc	0		9 (9)	1	1	7	C00262;C00366;C00385;C00004;C00003;C00020;C00294	13 (13)	3.61E-09	1.91E-07	7.38E-08	1.57E-06
Incretin Synthesis_ Secretion_ and Inactivation	Wikipathways	0		0 (0)	1	1	7	C00249;C03242;C06427;C06424;C16513;C06428;C06429	18 (21)	6.11E-08	1.75E-06	6.11E-08	1.75E-06
Histidinemia	SMPDB	0		15 (15)	1	1	10	C00099;C00005;C00388;C00020;C00021;C00004;C00386;C00025;C00003;C00135	39 (40)	7.64E-09	3.43E-07	1.50E-07	3.09E-06
sphingosine and sphingosine-1-phosphate metabolism	HumanCyc	0		9 (9)	1	1	10	C00249;C00005;C06427;C06424;C06428;C00219;C01585;C00319;C01601;C06429	39 (59)	7.64E-09	3.43E-07	1.50E-07	3.09E-06
Histidine Metabolism	SMPDB	0		15 (15)	1	1	10	C00099;C00005;C00388;C00020;C00021;C00004;C00386;C00025;C00003;C00135	39 (40)	7.64E-09	3.43E-07	1.50E-07	3.09E-06
Free fatty acid receptors	Reactome	0		5 (5)	1	1	8	C00249;C03242;C06427;C06424;C16513;C01585;C06428;C06429	21 (24)	7.84E-09	3.48E-07	1.54E-07	3.14E-06
Doxycycline Action Pathway	SMPDB	0		0 (0)	1	1	7	C00073;C00188;C00020;C00152;C00144;C00123;C00135	20 (20)	1.44E-07	3.20E-06	1.44E-07	3.20E-06
Demeclocycline Action Pathway	SMPDB	0		0 (0)	1	1	7	C00073;C00188;C00020;C00152;C00144;C00123;C00135	20 (20)	1.44E-07	3.20E-06	1.44E-07	3.20E-06
Oxytetracycline Action Pathway	SMPDB	0		0 (0)	1	1	7	C00073;C00188;C00020;C00152;C00144;C00123;C00135	20 (20)	1.44E-07	3.20E-06	1.44E-07	3.20E-06
Clomocycline Action Pathway	SMPDB	0		0 (0)	1	1	7	C00073;C00188;C00020;C00152;C00144;C00123;C00135	20 (20)	1.44E-07	3.20E-06	1.44E-07	3.20E-06
Clarithromycin Action Pathway	SMPDB	0		0 (0)	1	1	7	C00073;C00188;C00020;C00152;C00144;C00123;C00135	20 (20)	1.44E-07	3.20E-06	1.44E-07	3.20E-06
Clindamycin Action Pathway	SMPDB	0		0 (0)	1	1	7	C00073;C00188;C00020;C00152;C00144;C00123;C00135	20 (20)	1.44E-07	3.20E-06	1.44E-07	3.20E-06
Azithromycin Action Pathway	SMPDB	0		0 (0)	1	1	7	C00073;C00188;C00020;C00152;C00144;C00123;C00135	20 (20)	1.44E-07	3.20E-06	1.44E-07	3.20E-06
Minocycline Action Pathway	SMPDB	0		0 (0)	1	1	7	C00073;C00188;C00020;C00152;C00144;C00123;C00135	20 (20)	1.44E-07	3.20E-06	1.44E-07	3.20E-06
Tetracycline Action Pathway	SMPDB	0		0 (0)	1	1	7	C00073;C00188;C00020;C00152;C00144;C00123;C00135	20 (20)	1.44E-07	3.20E-06	1.44E-07	3.20E-06
Erythromycin Action Pathway	SMPDB	0		0 (0)	1	1	7	C00073;C00188;C00020;C00152;C00144;C00123;C00135	20 (20)	1.44E-07	3.20E-06	1.44E-07	3.20E-06
Telithromycin Action Pathway	SMPDB	0		0 (0)	1	1	7	C00073;C00188;C00020;C00152;C00144;C00123;C00135	20 (20)	1.44E-07	3.20E-06	1.44E-07	3.20E-06
Streptomycin Action Pathway	SMPDB	0		0 (0)	1	1	7	C00073;C00188;C00020;C00152;C00144;C00123;C00135	20 (20)	1.44E-07	3.20E-06	1.44E-07	3.20E-06
Amikacin Action Pathway	SMPDB	0		0 (0)	1	1	7	C00073;C00188;C00020;C00152;C00144;C00123;C00135	20 (20)	1.44E-07	3.20E-06	1.44E-07	3.20E-06
Lymecycline Action Pathway	SMPDB	0		0 (0)	1	1	7	C00073;C00188;C00020;C00152;C00144;C00123;C00135	20 (20)	1.44E-07	3.20E-06	1.44E-07	3.20E-06
Spectinomycin Action Pathway	SMPDB	0		0 (0)	1	1	7	C00073;C00188;C00020;C00152;C00144;C00123;C00135	20 (20)	1.44E-07	3.20E-06	1.44E-07	3.20E-06
Kanamycin Action Pathway	SMPDB	0		0 (0)	1	1	7	C00073;C00188;C00020;C00152;C00144;C00123;C00135	20 (20)	1.44E-07	3.20E-06	1.44E-07	3.20E-06
Gentamicin Action Pathway	SMPDB	0		0 (0)	1	1	7	C00073;C00188;C00020;C00152;C00144;C00123;C00135	20 (20)	1.44E-07	3.20E-06	1.44E-07	3.20E-06
Netilmicin Action Pathway	SMPDB	0		0 (0)	1	1	7	C00073;C00188;C00020;C00152;C00144;C00123;C00135	20 (20)	1.44E-07	3.20E-06	1.44E-07	3.20E-06
Neomycin Action Pathway	SMPDB	0		0 (0)	1	1	7	C00073;C00188;C00020;C00152;C00144;C00123;C00135	20 (20)	1.44E-07	3.20E-06	1.44E-07	3.20E-06
Roxithromycin Action Pathway	SMPDB	0		0 (0)	1	1	7	C00073;C00188;C00020;C00152;C00144;C00123;C00135	20 (20)	1.44E-07	3.20E-06	1.44E-07	3.20E-06
Gene Expression	Reactome	12	TPR;YBX1;HNRNPA2B1;DARS;HSPA8;TAF1;UBB;UBC;PPA1;RPS23;EIF3G;NUP88	1103 (1104)	0.705	1	14	C00010;C00073;C00188;C00020;C00021;C00152;C00003;C00079;C00144;C00049;C00082;C00025;C00123;C00135	94 (100)	1.27E-08	4.36E-07	1.75E-07	3.53E-06
Metabolism of carbohydrates	Wikipathways	0		0 (0)	1	1	11	C00149;C00117;C00199;C00020;C00004;C00005;C00095;C00003;C00025;C00049;C01835	66 (69)	1.61E-07	3.57E-06	1.61E-07	3.57E-06
Urea Cycle	SMPDB	1	ARG1	13 (13)	0.147	1	8	C00020;C00004;C00003;C00025;C00086;C00049;C00327;C00122	27 (27)	7.66E-08	2.04E-06	2.18E-07	4.13E-06
Ornithine Transcarbamylase Deficiency (OTC Deficiency)	SMPDB	1	ARG1	13 (13)	0.147	1	8	C00020;C00004;C00003;C00025;C00086;C00049;C00327;C00122	27 (27)	7.66E-08	2.04E-06	2.18E-07	4.13E-06
Argininemia	SMPDB	1	ARG1	13 (13)	0.147	1	8	C00020;C00004;C00003;C00025;C00086;C00049;C00327;C00122	27 (27)	7.66E-08	2.04E-06	2.18E-07	4.13E-06
Citrullinemia Type I	SMPDB	1	ARG1	13 (13)	0.147	1	8	C00020;C00004;C00003;C00025;C00086;C00049;C00327;C00122	27 (27)	7.66E-08	2.04E-06	2.18E-07	4.13E-06
Carbamoyl Phosphate Synthetase Deficiency	SMPDB	1	ARG1	13 (13)	0.147	1	8	C00020;C00004;C00003;C00025;C00086;C00049;C00327;C00122	27 (27)	7.66E-08	2.04E-06	2.18E-07	4.13E-06
Argininosuccinic Aciduria	SMPDB	1	ARG1	13 (13)	0.147	1	8	C00020;C00004;C00003;C00025;C00086;C00049;C00327;C00122	27 (27)	7.66E-08	2.04E-06	2.18E-07	4.13E-06
Sulfur amino acid metabolism	Reactome	0		25 (25)	1	1	11	C00149;C00073;C00021;C00004;C00719;C00147;C00025;C00170;C00003;C01026;C00519	52 (59)	1.17E-08	4.36E-07	2.26E-07	4.23E-06
fatty acid activation	HumanCyc	0		8 (8)	1	1	8	C00010;C00020;C00249;C06427;C06424;C00219;C06428;C06429	22 (38)	1.21E-08	4.36E-07	2.33E-07	4.26E-06
Methylenetetrahydrofolate Reductase Deficiency (MTHFRD)	SMPDB	0		19 (20)	1	1	10	C00114;C00073;C00020;C00021;C00004;C00315;C00003;C00170;C01026;C00719	41 (42)	1.30E-08	4.36E-07	2.49E-07	4.26E-06
Homocystinuria-megaloblastic anemia due to defect in cobalamin metabolism_ cblG complementation type	SMPDB	0		19 (20)	1	1	10	C00114;C00073;C00020;C00021;C00004;C00315;C00003;C00170;C01026;C00719	41 (42)	1.30E-08	4.36E-07	2.49E-07	4.26E-06
Hypermethioninemia	SMPDB	0		19 (20)	1	1	10	C00114;C00073;C00020;C00021;C00004;C00315;C00003;C00170;C01026;C00719	41 (42)	1.30E-08	4.36E-07	2.49E-07	4.26E-06
Methionine Adenosyltransferase Deficiency	SMPDB	0		19 (20)	1	1	10	C00114;C00073;C00020;C00021;C00004;C00315;C00003;C00170;C01026;C00719	41 (42)	1.30E-08	4.36E-07	2.49E-07	4.26E-06
Cystathionine Beta-Synthase Deficiency	SMPDB	0		19 (20)	1	1	10	C00114;C00073;C00020;C00021;C00004;C00315;C00003;C00170;C01026;C00719	41 (42)	1.30E-08	4.36E-07	2.49E-07	4.26E-06
Glycine N-methyltransferase Deficiency	SMPDB	0		19 (20)	1	1	10	C00114;C00073;C00020;C00021;C00004;C00315;C00003;C00170;C01026;C00719	41 (42)	1.30E-08	4.36E-07	2.49E-07	4.26E-06
S-Adenosylhomocysteine (SAH) Hydrolase Deficiency	SMPDB	0		19 (20)	1	1	10	C00114;C00073;C00020;C00021;C00004;C00315;C00003;C00170;C01026;C00719	41 (42)	1.30E-08	4.36E-07	2.49E-07	4.26E-06
Methionine Metabolism	SMPDB	0		19 (20)	1	1	10	C00114;C00073;C00020;C00021;C00004;C00315;C00003;C00170;C01026;C00719	41 (42)	1.30E-08	4.36E-07	2.49E-07	4.26E-06
Metabolism of lipids and lipoproteins	Reactome	7	ACACB;CYP4F2;PLB1;APOA4;APOB;ALB;PLA2G2F	490 (490)	0.389	1	26	C00114;C00010;C00116;C00249;C00149;C02990;C00003;C05122;C06427;C00219;C00319;C06428;C06429;C05466;C05465;C00695;C00020;C00021;C00004;C00005;C00670;C00025;C01921;C01233;C00051;C00137	358 (443)	3.35E-08	1.01E-06	2.50E-07	4.26E-06
triacylglycerol degradation	HumanCyc	0		15 (15)	1	1	9	C00116;C00249;C06427;C06424;C01601;C00219;C01585;C06428;C06429	31 (54)	1.35E-08	4.50E-07	2.59E-07	4.38E-06
Alzheimer_s disease - Homo sapiens (human)	KEGG	14	ATP5F1;NDUFB4;NDUFB6;ATP5J;ATP5H;NDUFC2;NDUFS2;ATP5A1;UQCRB;NDUFA2;NDUFA4;UQCRFS1;ATP5C1;ITPR3	167 (168)	1.39E-08	7.28E-06	0		7 (7)	1	1	2.66E-07	4.46E-06
Metabolism of water-soluble vitamins and cofactors	Wikipathways	0		0 (0)	1	1	12	C00010;C00073;C00020;C00021;C00004;C00005;C00025;C00003;C00847;C00864;C00051;C00882	83 (96)	2.16E-07	4.69E-06	2.16E-07	4.69E-06
Bile acid and bile salt metabolism	Wikipathways	0		0 (0)	1	1	10	C05122;C00010;C05465;C00695;C05466;C00020;C00004;C00005;C00003;C01921	54 (70)	2.18E-07	4.71E-06	2.18E-07	4.71E-06
malate-aspartate shuttle	HumanCyc	1	MDH1	5 (5)	0.0595	0.73	5	C00004;C00049;C00149;C00025;C00003	8 (8)	2.77E-07	5.19E-06	3.12E-07	5.19E-06
arsenate detoxification I (glutaredoxin)	HumanCyc	0		4 (4)	1	1	8	C00262;C00121;C00387;C00147;C00294;C00021;C00051;C01762	23 (24)	1.82E-08	5.99E-07	3.43E-07	5.65E-06
Metabolism of carbohydrates	Reactome	8	PRPS2;TPR;PHKB;PFKFB4;NUP88;CHST13;MDH1;PRPS1	254 (255)	0.0124	0.464	12	C00010;C00149;C00117;C00199;C00020;C00004;C00005;C00095;C00003;C00025;C00049;C01835	100 (120)	1.71E-06	2.51E-05	3.97E-07	6.20E-06
Myoclonic epilepsy of Lafora	Reactome	8	PRPS2;TPR;PHKB;PFKFB4;NUP88;CHST13;MDH1;PRPS1	254 (255)	0.0124	0.464	12	C00010;C00149;C00117;C00199;C00020;C00004;C00005;C00095;C00003;C00025;C00049;C01835	100 (120)	1.71E-06	2.51E-05	3.97E-07	6.20E-06
Glycogen storage diseases	Reactome	8	PRPS2;TPR;PHKB;PFKFB4;NUP88;CHST13;MDH1;PRPS1	254 (255)	0.0124	0.464	12	C00010;C00149;C00117;C00199;C00020;C00004;C00005;C00095;C00003;C00025;C00049;C01835	100 (120)	1.71E-06	2.51E-05	3.97E-07	6.20E-06
Hyperglycinemia_ non-ketotic	SMPDB	0		26 (27)	1	1	11	C00010;C00073;C00020;C00021;C00004;C00258;C00025;C00003;C00300;C00719;C01026	55 (55)	2.20E-08	6.70E-07	4.09E-07	6.20E-06
Dimethylglycine Dehydrogenase Deficiency	SMPDB	0		26 (27)	1	1	11	C00010;C00073;C00020;C00021;C00004;C00258;C00025;C00003;C00300;C00719;C01026	55 (55)	2.20E-08	6.70E-07	4.09E-07	6.20E-06
Dihydropyrimidine Dehydrogenase Deficiency (DHPD)	SMPDB	0		26 (27)	1	1	11	C00010;C00073;C00020;C00021;C00004;C00258;C00025;C00003;C00300;C00719;C01026	55 (55)	2.20E-08	6.70E-07	4.09E-07	6.20E-06
Sarcosinemia	SMPDB	0		26 (27)	1	1	11	C00010;C00073;C00020;C00021;C00004;C00258;C00025;C00003;C00300;C00719;C01026	55 (55)	2.20E-08	6.70E-07	4.09E-07	6.20E-06
Glycine and Serine Metabolism	SMPDB	0		26 (27)	1	1	11	C00010;C00073;C00020;C00021;C00004;C00258;C00025;C00003;C00300;C00719;C01026	55 (55)	2.20E-08	6.70E-07	4.09E-07	6.20E-06
Non Ketotic Hyperglycinemia	SMPDB	0		26 (27)	1	1	11	C00010;C00073;C00020;C00021;C00004;C00258;C00025;C00003;C00300;C00719;C01026	55 (55)	2.20E-08	6.70E-07	4.09E-07	6.20E-06
Dimethylglycinuria	SMPDB	0		26 (27)	1	1	11	C00010;C00073;C00020;C00021;C00004;C00258;C00025;C00003;C00300;C00719;C01026	55 (55)	2.20E-08	6.70E-07	4.09E-07	6.20E-06
Urea cycle	Reactome	1	ARG1	9 (9)	0.105	1	7	C00010;C00020;C00025;C00086;C00049;C00327;C00122	21 (21)	2.11E-07	4.62E-06	4.12E-07	6.20E-06
Purine metabolism - Homo sapiens (human)	KEGG	3	PRPS2;ENTPD2;PRPS1	169 (172)	0.34	1	13	C00117;C00262;C00366;C00385;C00387;C00147;C04677;C00144;C00086;C00020;C00294;C00130;C01762	92 (92)	8.49E-08	2.24E-06	5.30E-07	7.92E-06
Methionine and cysteine metabolism	EHMN	2	NUP88;FTH1	77 (77)	0.241	1	12	C00010;C00149;C00073;C02712;C00020;C00519;C00004;C00003;C00025;C00049;C00021;C00152	80 (80)	1.42E-07	3.20E-06	6.23E-07	9.24E-06
Digestion of dietary lipid	Reactome	0		5 (5)	1	1	7	C05122;C05466;C05465;C00695;C00249;C00116;C01921	17 (17)	3.80E-08	1.14E-06	6.88E-07	1.01E-05
Recycling of bile acids and salts	Reactome	1	ALB	12 (12)	0.137	1	7	C05122;C05466;C05465;C00695;C00010;C00020;C01921	22 (22)	3.04E-07	5.41E-06	7.50E-07	1.09E-05
<i>S</i>-methyl-5-thio-&alpha;-D-ribose 1-phosphate degradation	HumanCyc	0		4 (4)	1	1	9	C00073;C00188;C00152;C00025;C00079;C00049;C00082;C00123;C00135	35 (35)	4.41E-08	1.31E-06	7.90E-07	1.15E-05
Cytosolic tRNA aminoacylation	Reactome	2	PPA1;DARS	24 (24)	0.0342	0.622	10	C00073;C00188;C00020;C00152;C00025;C00079;C00049;C00082;C00123;C00135	65 (65)	1.33E-06	2.03E-05	8.14E-07	1.17E-05
urate biosynthesis/inosine 5_-phosphate degradation	HumanCyc	0		6 (6)	1	1	6	C00366;C00385;C00004;C00003;C00130;C01762	11 (11)	4.70E-08	1.37E-06	8.41E-07	1.19E-05
&beta;-alanine degradation	HumanCyc	0		2 (2)	1	1	6	C00099;C00010;C00004;C00005;C00025;C00003	11 (11)	4.70E-08	1.37E-06	8.41E-07	1.19E-05
Formation of ATP by chemiosmotic coupling	Reactome	6	ATP5F1;ATP5L;ATP5J;ATP5H;ATP5A1;ATP5C1	18 (18)	4.81E-08	1.95E-05	0		5 (5)	1	1	8.58E-07	1.21E-05
Synthesis of bile acids and bile salts via 7alpha-hydroxycholesterol	Reactome	0		20 (20)	1	1	10	C05122;C05466;C05465;C00695;C00010;C00020;C00004;C00005;C00003;C01921	47 (48)	5.37E-08	1.55E-06	9.52E-07	1.33E-05
Triglyceride Biosynthesis	Reactome	0		42 (42)	1	1	9	C00010;C00149;C00020;C00249;C00004;C00005;C00003;C00219;C00116	37 (40)	7.48E-08	2.04E-06	1.30E-06	1.79E-05
Purine ribonucleoside monophosphate biosynthesis	Reactome	0		11 (11)	1	1	9	C00020;C00004;C00003;C04677;C00025;C00049;C00130;C00144;C00122	37 (37)	7.48E-08	2.04E-06	1.30E-06	1.79E-05
YAP1- and WWTR1 (TAZ)-stimulated gene expression	Wikipathways	0		0 (0)	1	1	4	C06427;C00219;C06428;C00249	5 (5)	1.19E-06	1.85E-05	1.19E-06	1.85E-05
Hypoacetylaspartia	SMPDB	1	DARS	14 (14)	0.158	1	8	C00099;C00020;C00152;C00025;C00049;C00327;C00130;C00122	34 (34)	5.50E-07	9.43E-06	1.50E-06	2.02E-05
Aspartate Metabolism	SMPDB	1	DARS	14 (14)	0.158	1	8	C00099;C00020;C00152;C00025;C00049;C00327;C00130;C00122	34 (34)	5.50E-07	9.43E-06	1.50E-06	2.02E-05
Canavan Disease	SMPDB	1	DARS	14 (14)	0.158	1	8	C00099;C00020;C00152;C00025;C00049;C00327;C00130;C00122	34 (34)	5.50E-07	9.43E-06	1.50E-06	2.02E-05
tRNA Aminoacylation	Wikipathways	0		0 (0)	1	1	10	C00073;C00188;C00020;C00152;C00025;C00079;C00049;C00082;C00123;C00135	65 (65)	1.33E-06	2.03E-05	1.33E-06	2.03E-05
phytol degradation	HumanCyc	1	PECR	2 (2)	0.0242	0.541	5	C00020;C00010;C00004;C00005;C00003	12 (14)	3.65E-06	5.17E-05	1.53E-06	2.04E-05
retinol biosynthesis	HumanCyc	1	RBP2	19 (19)	0.208	1	7	C00249;C00005;C06427;C06424;C00219;C06428;C06429	23 (37)	4.29E-07	7.52E-06	1.54E-06	2.05E-05
Lipid digestion_ mobilization_ and transport	Reactome	3	APOA4;APOB;ALB	50 (50)	0.0229	0.541	7	C05122;C05466;C05465;C00695;C00249;C00116;C01921	31 (32)	3.98E-06	5.60E-05	1.57E-06	2.07E-05
Alpha Linolenic Acid and Linoleic Acid Metabolism	SMPDB	0		6 (6)	1	1	6	C03242;C06427;C16513;C00219;C06428;C06429	12 (18)	9.24E-08	2.40E-06	1.59E-06	2.07E-05
guanosine nucleotides degradation	HumanCyc	0		4 (4)	1	1	6	C00366;C00385;C00387;C00003;C00144;C00004	12 (12)	9.24E-08	2.40E-06	1.59E-06	2.07E-05
Lipid digestion_ mobilization_ and transport	Wikipathways	0		0 (0)	1	1	7	C05122;C05466;C00116;C00695;C00249;C05465;C01921	27 (28)	1.45E-06	2.18E-05	1.45E-06	2.18E-05
tRNA Aminoacylation	Reactome	2	PPA1;DARS	42 (42)	0.0926	0.961	10	C00073;C00188;C00020;C00152;C00025;C00079;C00049;C00082;C00123;C00135	65 (65)	1.33E-06	2.03E-05	2.08E-06	2.69E-05
Immune System	Reactome	14	LAT;MRC1;CTSV;IFNAR1;C3;UBB;UBC;CFB;UBA7;B2M;TLR9;C8A;LCK;ITPR3	1005 (1007)	0.34	1	12	C00114;C00073;C00188;C00020;C00152;C00005;C00025;C00079;C00049;C00082;C00123;C00135	87 (102)	3.67E-07	6.49E-06	2.11E-06	2.71E-05
Selenium Micronutrient Network	Wikipathways	3	APOB;ALB;SOD1	77 (83)	0.0676	0.785	11	C00073;C00366;C00385;C00005;C03242;C06427;C00219;C00262;C00051;C06428;C06429	84 (103)	2.00E-06	2.91E-05	2.27E-06	2.89E-05
Fatty acid_ triacylglycerol_ and ketone body metabolism	Reactome	1	ACACB	92 (92)	0.678	1	12	C00010;C00149;C00219;C00020;C00249;C00004;C00005;C00003;C02990;C06427;C00116;C06428	84 (90)	2.47E-07	5.19E-06	2.78E-06	3.23E-05
Defects in biotin (Btn) metabolism	Reactome	1	ACACB	78 (78)	0.617	1	12	C00010;C00073;C00020;C00021;C00004;C00005;C00003;C00025;C00847;C00864;C00051;C00882	85 (96)	2.83E-07	5.19E-06	2.89E-06	3.23E-05
Defective GIF causes intrinsic factor deficiency	Reactome	1	ACACB	78 (78)	0.617	1	12	C00010;C00073;C00020;C00021;C00004;C00005;C00003;C00025;C00847;C00864;C00051;C00882	85 (96)	2.83E-07	5.19E-06	2.89E-06	3.23E-05
Defective LMBRD1 causes methylmalonic aciduria and homocystinuria type cblF	Reactome	1	ACACB	78 (78)	0.617	1	12	C00010;C00073;C00020;C00021;C00004;C00005;C00003;C00025;C00847;C00864;C00051;C00882	85 (96)	2.83E-07	5.19E-06	2.89E-06	3.23E-05
Defective AMN causes hereditary megaloblastic anemia 1	Reactome	1	ACACB	78 (78)	0.617	1	12	C00010;C00073;C00020;C00021;C00004;C00005;C00003;C00025;C00847;C00864;C00051;C00882	85 (96)	2.83E-07	5.19E-06	2.89E-06	3.23E-05
Defective CUBN causes hereditary megaloblastic anemia 1	Reactome	1	ACACB	78 (78)	0.617	1	12	C00010;C00073;C00020;C00021;C00004;C00005;C00003;C00025;C00847;C00864;C00051;C00882	85 (96)	2.83E-07	5.19E-06	2.89E-06	3.23E-05
Defective MTR causes methylmalonic aciduria and homocystinuria type cblG	Reactome	1	ACACB	78 (78)	0.617	1	12	C00010;C00073;C00020;C00021;C00004;C00005;C00003;C00025;C00847;C00864;C00051;C00882	85 (96)	2.83E-07	5.19E-06	2.89E-06	3.23E-05
Defective MMAB causes methylmalonic aciduria type cblB	Reactome	1	ACACB	78 (78)	0.617	1	12	C00010;C00073;C00020;C00021;C00004;C00005;C00003;C00025;C00847;C00864;C00051;C00882	85 (96)	2.83E-07	5.19E-06	2.89E-06	3.23E-05
Defective MMADHC causes methylmalonic aciduria and homocystinuria type cblD	Reactome	1	ACACB	78 (78)	0.617	1	12	C00010;C00073;C00020;C00021;C00004;C00005;C00003;C00025;C00847;C00864;C00051;C00882	85 (96)	2.83E-07	5.19E-06	2.89E-06	3.23E-05
Defective MMACHC causes methylmalonic aciduria and homocystinuria type cblC	Reactome	1	ACACB	78 (78)	0.617	1	12	C00010;C00073;C00020;C00021;C00004;C00005;C00003;C00025;C00847;C00864;C00051;C00882	85 (96)	2.83E-07	5.19E-06	2.89E-06	3.23E-05
Defective MMAA causes methylmalonic aciduria type cblA	Reactome	1	ACACB	78 (78)	0.617	1	12	C00010;C00073;C00020;C00021;C00004;C00005;C00003;C00025;C00847;C00864;C00051;C00882	85 (96)	2.83E-07	5.19E-06	2.89E-06	3.23E-05
Defective MUT causes methylmalonic aciduria mut type	Reactome	1	ACACB	78 (78)	0.617	1	12	C00010;C00073;C00020;C00021;C00004;C00005;C00003;C00025;C00847;C00864;C00051;C00882	85 (96)	2.83E-07	5.19E-06	2.89E-06	3.23E-05
Defective CD320 causes methylmalonic aciduria	Reactome	1	ACACB	78 (78)	0.617	1	12	C00010;C00073;C00020;C00021;C00004;C00005;C00003;C00025;C00847;C00864;C00051;C00882	85 (96)	2.83E-07	5.19E-06	2.89E-06	3.23E-05
Metabolism of water-soluble vitamins and cofactors	Reactome	1	ACACB	78 (78)	0.617	1	12	C00010;C00073;C00020;C00021;C00004;C00005;C00003;C00025;C00847;C00864;C00051;C00882	85 (96)	2.83E-07	5.19E-06	2.89E-06	3.23E-05
Metabolism of vitamins and cofactors	Reactome	1	ACACB	78 (78)	0.617	1	12	C00010;C00073;C00020;C00021;C00004;C00005;C00003;C00025;C00847;C00864;C00051;C00882	85 (96)	2.83E-07	5.19E-06	2.89E-06	3.23E-05
Defective TCN2 causes hereditary megaloblastic anemia	Reactome	1	ACACB	78 (78)	0.617	1	12	C00010;C00073;C00020;C00021;C00004;C00005;C00003;C00025;C00847;C00864;C00051;C00882	85 (96)	2.83E-07	5.19E-06	2.89E-06	3.23E-05
Defective MTRR causes methylmalonic aciduria and homocystinuria type cblE	Reactome	1	ACACB	78 (78)	0.617	1	12	C00010;C00073;C00020;C00021;C00004;C00005;C00003;C00025;C00847;C00864;C00051;C00882	85 (96)	2.83E-07	5.19E-06	2.89E-06	3.23E-05
Defects in cobalamin (B12) metabolism	Reactome	1	ACACB	78 (78)	0.617	1	12	C00010;C00073;C00020;C00021;C00004;C00005;C00003;C00025;C00847;C00864;C00051;C00882	85 (96)	2.83E-07	5.19E-06	2.89E-06	3.23E-05
Defective HLCS causes multiple carboxylase deficiency	Reactome	1	ACACB	78 (78)	0.617	1	12	C00010;C00073;C00020;C00021;C00004;C00005;C00003;C00025;C00847;C00864;C00051;C00882	85 (96)	2.83E-07	5.19E-06	2.89E-06	3.23E-05
Defective BTD causes biotidinase deficiency	Reactome	1	ACACB	78 (78)	0.617	1	12	C00010;C00073;C00020;C00021;C00004;C00005;C00003;C00025;C00847;C00864;C00051;C00882	85 (96)	2.83E-07	5.19E-06	2.89E-06	3.23E-05
Defects in vitamin and cofactor metabolism	Reactome	1	ACACB	78 (78)	0.617	1	12	C00010;C00073;C00020;C00021;C00004;C00005;C00003;C00025;C00847;C00864;C00051;C00882	85 (96)	2.83E-07	5.19E-06	2.89E-06	3.23E-05
Betaine Metabolism	SMPDB	0		7 (7)	1	1	7	C00114;C00073;C00021;C00004;C00003;C01026;C00719	21 (21)	2.11E-07	4.62E-06	3.46E-06	3.85E-05
Bile acid and bile salt metabolism	Reactome	1	ALB	32 (32)	0.325	1	10	C05122;C00010;C05465;C00695;C05466;C00020;C00004;C00005;C00003;C01921	61 (76)	7.22E-07	1.22E-05	3.81E-06	4.22E-05
bile acid biosynthesis_ neutral pathway	HumanCyc	0		15 (15)	1	1	9	C05122;C05466;C05465;C00010;C00020;C00004;C00005;C00003;C01921	42 (44)	2.44E-07	5.19E-06	3.97E-06	4.33E-05
Diseases associated with visual transduction	Reactome	5	PLB1;APOA4;APOB;TTR;RBP2	96 (96)	0.00629	0.371	7	C00010;C00073;C00249;C00004;C00005;C00003;C00144	43 (55)	3.91E-05	0.000453	3.99E-06	4.33E-05
Visual phototransduction	Reactome	5	PLB1;APOA4;APOB;TTR;RBP2	96 (96)	0.00629	0.371	7	C00010;C00073;C00249;C00004;C00005;C00003;C00144	43 (55)	3.91E-05	0.000453	3.99E-06	4.33E-05
Activation of Gene Expression by SREBP (SREBF)	Wikipathways	1	ACACB	19 (19)	0.208	1	4	C06427;C00219;C06428;C00249	5 (5)	1.19E-06	1.85E-05	4.02E-06	4.34E-05
Glycerophospholipid metabolism	EHMN	3	PLA2G2F;LIPA;NUP88	136 (136)	0.231	1	12	C00114;C00010;C00116;C00258;C00188;C00021;C00004;C00005;C00003;C00670;C01885;C01233	96 (96)	1.10E-06	1.76E-05	4.09E-06	4.35E-05
sphingomyelin metabolism/ceramide salvage	HumanCyc	0		8 (8)	1	1	8	C00249;C06427;C06424;C01601;C00219;C01585;C06428;C06429	31 (55)	2.53E-07	5.19E-06	4.09E-06	4.35E-05
Purine salvage	Reactome	0		13 (13)	1	1	8	C00262;C00020;C00387;C00005;C00147;C00144;C00294;C00130	31 (32)	2.53E-07	5.19E-06	4.09E-06	4.35E-05
Synthesis of bile acids and bile salts	Reactome	0		23 (23)	1	1	10	C05122;C00010;C05465;C00695;C05466;C00020;C00004;C00005;C00003;C01921	55 (70)	2.62E-07	5.19E-06	4.23E-06	4.44E-05
Bile acid biosynthesis	EHMN	0		53 (53)	1	1	10	C05122;C00010;C05465;C05463;C00695;C00020;C00004;C00005;C00003;C01921	55 (55)	2.62E-07	5.19E-06	4.23E-06	4.44E-05
Glycerophospholipid biosynthesis	Wikipathways	0		0 (0)	1	1	9	C00114;C00010;C00116;C00021;C00004;C00670;C00003;C00137;C01233	56 (64)	3.20E-06	4.57E-05	3.20E-06	4.57E-05
purine ribonucleosides degradation to ribose-1-phosphate	HumanCyc	0		3 (3)	1	1	6	C00262;C00385;C00387;C00147;C00294;C01762	14 (15)	2.89E-07	5.29E-06	4.65E-06	4.86E-05
Glycerolipid Metabolism	SMPDB	0		13 (13)	1	1	7	C00010;C00116;C00005;C00249;C00004;C00258;C00003	22 (23)	3.04E-07	5.41E-06	4.87E-06	4.98E-05
Glycerol Kinase Deficiency	SMPDB	0		13 (13)	1	1	7	C00010;C00116;C00005;C00249;C00004;C00258;C00003	22 (23)	3.04E-07	5.41E-06	4.87E-06	4.98E-05
D-glyceric acidura	SMPDB	0		13 (13)	1	1	7	C00010;C00116;C00005;C00249;C00004;C00258;C00003	22 (23)	3.04E-07	5.41E-06	4.87E-06	4.98E-05
Familial lipoprotein lipase deficiency	SMPDB	0		13 (13)	1	1	7	C00010;C00116;C00005;C00249;C00004;C00258;C00003	22 (23)	3.04E-07	5.41E-06	4.87E-06	4.98E-05
Circadian Clock	Wikipathways	0		0 (0)	1	1	4	C00249;C06428;C00219;C06427	6 (7)	3.51E-06	4.99E-05	3.51E-06	4.99E-05
Pentose phosphate pathway	EHMN	1	NUP88	29 (29)	0.3	1	8	C00117;C00257;C00199;C00020;C00004;C00005;C00003;C00121	37 (37)	1.11E-06	1.77E-05	5.28E-06	5.37E-05
Signaling by GPCR	Reactome	6	ARHGEF16;OR2B11;C3;FZD5;CCL5;ITPR3	1069 (1071)	0.992	1	14	C00116;C00388;C00695;C00020;C00249;C00025;C03242;C06427;C06424;C16513;C00219;C01585;C06428;C06429	123 (151)	4.15E-07	7.31E-06	6.47E-06	6.55E-05
guanosine ribonucleotides <i>de novo</i> biosynthesis	HumanCyc	0		13 (13)	1	1	6	C00020;C00004;C00025;C00144;C00130;C00003	15 (15)	4.74E-07	8.25E-06	7.37E-06	7.42E-05
Warburg Effect	SMPDB	3	PDHB;MDH1;DLST	45 (45)	0.0173	0.534	8	C00010;C00149;C00117;C00004;C00005;C00025;C00003;C00122	56 (56)	2.87E-05	0.000337	7.70E-06	7.71E-05
Leukotriene metabolism	EHMN	2	CYP4F2;NUP88	101 (101)	0.349	1	7	C00010;C00020;C00004;C00005;C00003;C00219;C00051	27 (27)	1.45E-06	2.18E-05	7.83E-06	7.80E-05
Transfer of Acetyl Groups into Mitochondria	SMPDB	2	PDHB;MDH1	9 (9)	0.00502	0.371	5	C00004;C00010;C00149;C00005;C00003	22 (22)	0.000102	0.00106	7.90E-06	7.83E-05
GPCR ligand binding	Wikipathways	0		0 (0)	1	1	11	C00388;C00695;C00249;C00025;C03242;C06427;C06424;C16513;C01585;C06428;C06429	94 (123)	6.17E-06	8.55E-05	6.17E-06	8.55E-05
Phenylalanine and tyrosine catabolism	Reactome	0		9 (9)	1	1	7	C00004;C00025;C00079;C00003;C00082;C00051;C00122	24 (24)	5.95E-07	1.02E-05	9.13E-06	9.00E-05
Disulfiram Action Pathway	SMPDB	0		25 (25)	1	1	11	C00010;C00020;C00021;C00004;C00005;C00025;C00003;C00049;C00082;C00090;C00122	75 (77)	6.22E-07	1.05E-05	9.51E-06	9.33E-05
Urea cycle and metabolism of amino groups	Wikipathways	1	ARG1	20 (20)	0.218	1	7	C00025;C00086;C00049;C00300;C00315;C00327;C00122	30 (30)	3.14E-06	4.49E-05	1.04E-05	0.000101
Omega-3 fatty acid metabolism	EHMN	0		16 (16)	1	1	6	C00010;C00020;C00004;C00005;C00003;C06427	16 (16)	7.44E-07	1.24E-05	1.12E-05	0.000109
superpathway of choline degradation to L-serine	HumanCyc	0		7 (7)	1	1	6	C00114;C00073;C00004;C00003;C01026;C00719	16 (16)	7.44E-07	1.24E-05	1.12E-05	0.000109
Homocarnosinosis	SMPDB	0		23 (23)	1	1	9	C00010;C00020;C00004;C00005;C00025;C00003;C00049;C00144;C00051	48 (48)	8.23E-07	1.33E-05	1.23E-05	0.000116
Hyperinsulinism-Hyperammonemia Syndrome	SMPDB	0		23 (23)	1	1	9	C00010;C00020;C00004;C00005;C00025;C00003;C00049;C00144;C00051	48 (48)	8.23E-07	1.33E-05	1.23E-05	0.000116
Succinic semialdehyde dehydrogenase deficiency	SMPDB	0		23 (23)	1	1	9	C00010;C00020;C00004;C00005;C00025;C00003;C00049;C00144;C00051	48 (48)	8.23E-07	1.33E-05	1.23E-05	0.000116
4-Hydroxybutyric Aciduria/Succinic Semialdehyde Dehydrogenase Deficiency	SMPDB	0		23 (23)	1	1	9	C00010;C00020;C00004;C00005;C00025;C00003;C00049;C00144;C00051	48 (48)	8.23E-07	1.33E-05	1.23E-05	0.000116
Glutamate Metabolism	SMPDB	0		23 (23)	1	1	9	C00010;C00020;C00004;C00005;C00025;C00003;C00049;C00144;C00051	48 (48)	8.23E-07	1.33E-05	1.23E-05	0.000116
2-Hydroxyglutric Aciduria (D And L Form)	SMPDB	0		23 (23)	1	1	9	C00010;C00020;C00004;C00005;C00025;C00003;C00049;C00144;C00051	48 (48)	8.23E-07	1.33E-05	1.23E-05	0.000116
superpathway of methionine degradation	HumanCyc	0		19 (19)	1	1	8	C00010;C00073;C00021;C00004;C00025;C00003;C01026;C00719	36 (36)	8.84E-07	1.43E-05	1.32E-05	0.000123
Aminoacyl-tRNA biosynthesis - Homo sapiens (human)	KEGG	1	DARS	66 (66)	0.556	1	9	C00073;C00188;C00152;C00025;C00079;C00049;C00082;C00123;C00135	52 (52)	1.68E-06	2.49E-05	1.39E-05	0.000129
Fatty acid_ triacylglycerol_ and ketone body metabolism	Wikipathways	0		0 (0)	1	1	10	C00010;C00149;C00020;C00249;C00004;C00005;C00116;C02990;C00003;C00219	81 (89)	1.04E-05	0.000139	1.04E-05	0.000139
alpha-linolenic (omega3) and linoleic (omega6) acid metabolism	Wikipathways	0		0 (0)	1	1	7	C00010;C00020;C00004;C00005;C00003;C06427;C06429	36 (41)	1.15E-05	0.000148	1.15E-05	0.000148
The citric acid (TCA) cycle and respiratory electron transport	Wikipathways	0		0 (0)	1	1	7	C00010;C00149;C00004;C00005;C00003;C00989;C00122	36 (36)	1.15E-05	0.000148	1.15E-05	0.000148
fatty acid &alpha;-oxidation III	HumanCyc	0		3 (3)	1	1	6	C00010;C00020;C00249;C00004;C00005;C00003	17 (22)	1.13E-06	1.78E-05	1.66E-05	0.000152
guanosine nucleotides <i>de novo</i> biosynthesis	HumanCyc	0		16 (16)	1	1	6	C00020;C00004;C00003;C00025;C00130;C00144	17 (17)	1.13E-06	1.78E-05	1.66E-05	0.000152
4-hydroxybenzoate biosynthesis	HumanCyc	0		1 (1)	1	1	6	C00010;C00020;C00004;C00025;C00003;C00082	17 (17)	1.13E-06	1.78E-05	1.66E-05	0.000152
Neurotransmitter Release Cycle	Reactome	1	HSPA8	37 (37)	0.365	1	7	C00114;C00010;C00004;C00025;C00003;C00719;C00099	30 (30)	3.14E-06	4.49E-05	1.68E-05	0.000153
Regulation of lipid metabolism by Peroxisome proliferator-activated receptor alpha (PPARalpha)	Reactome	0		20 (20)	1	1	4	C00249;C06428;C00219;C06427	5 (5)	1.19E-06	1.85E-05	1.74E-05	0.000158
Pyruvate metabolism and Citric Acid (TCA) cycle	Reactome	2	PDHB;DLST	41 (41)	0.0889	0.94	7	C00010;C00149;C00004;C00005;C00003;C00989;C00122	37 (37)	1.39E-05	0.000176	1.81E-05	0.000163
Mitochondrial tRNA aminoacylation	Reactome	0		21 (21)	1	1	10	C00073;C00188;C00020;C00152;C00025;C00079;C00049;C00082;C00123;C00135	65 (65)	1.33E-06	2.03E-05	1.93E-05	0.000174
Glycerophospholipid biosynthesis	Reactome	2	PLB1;PLA2G2F	92 (92)	0.309	1	9	C00114;C00010;C00116;C00021;C00004;C01233;C00003;C00670;C00137	58 (63)	4.34E-06	6.09E-05	1.95E-05	0.000174
Class A/1 (Rhodopsin-like receptors)	Reactome	2	CCL5;C3	321 (321)	0.907	1	10	C00388;C00695;C00249;C03242;C06427;C06424;C16513;C01585;C06428;C06429	66 (74)	1.54E-06	2.32E-05	2.02E-05	0.00018
Transcriptional Regulation of White Adipocyte Differentiation	Wikipathways	0		0 (0)	1	1	4	C06427;C06428;C00219;C00249	8 (9)	1.58E-05	0.000196	1.58E-05	0.000196
TCA Cycle	Wikipathways	1	DLST	17 (17)	0.188	1	6	C00010;C00149;C00004;C00005;C00003;C00122	23 (24)	8.26E-06	0.000113	2.24E-05	0.000198
Transport of nucleosides and free purine and pyrimidine bases across the plasma membrane	Reactome	0		7 (7)	1	1	6	C00262;C00387;C00147;C00294;C00475;C00299	18 (18)	1.66E-06	2.48E-05	2.38E-05	0.000209
Biogenic Amine Synthesis	Wikipathways	0		15 (15)	1	1	6	C00114;C00388;C00025;C00079;C00082;C00135	18 (18)	1.66E-06	2.48E-05	2.38E-05	0.000209
Leigh Syndrome	SMPDB	2	PDHB;MDH1	22 (22)	0.029	0.55	7	C00010;C00149;C00020;C00004;C00005;C00003;C00051	46 (46)	6.15E-05	0.000671	2.54E-05	0.000217
Pyruvate Metabolism	SMPDB	2	PDHB;MDH1	22 (22)	0.029	0.55	7	C00010;C00149;C00020;C00004;C00005;C00003;C00051	46 (46)	6.15E-05	0.000671	2.54E-05	0.000217
Pyruvate Decarboxylase E1 Component Deficiency (PDHE1 Deficiency)	SMPDB	2	PDHB;MDH1	22 (22)	0.029	0.55	7	C00010;C00149;C00020;C00004;C00005;C00003;C00051	46 (46)	6.15E-05	0.000671	2.54E-05	0.000217
Pyruvate Dehydrogenase Complex Deficiency	SMPDB	2	PDHB;MDH1	22 (22)	0.029	0.55	7	C00010;C00149;C00020;C00004;C00005;C00003;C00051	46 (46)	6.15E-05	0.000671	2.54E-05	0.000217
Primary hyperoxaluria II_ PH2	SMPDB	2	PDHB;MDH1	22 (22)	0.029	0.55	7	C00010;C00149;C00020;C00004;C00005;C00003;C00051	46 (46)	6.15E-05	0.000671	2.54E-05	0.000217
Pyruvate kinase deficiency	SMPDB	2	PDHB;MDH1	22 (22)	0.029	0.55	7	C00010;C00149;C00020;C00004;C00005;C00003;C00051	46 (46)	6.15E-05	0.000671	2.54E-05	0.000217
Vitamin digestion and absorption - Homo sapiens (human)	KEGG	4	PLB1;APOA4;APOB;RBP2	24 (24)	0.000185	0.0357	4	C00864;C00010;C01885;C00003	38 (38)	0.00995	0.0482	2.62E-05	0.000223
urea cycle	HumanCyc	1	ARG1	6 (6)	0.071	0.807	5	C00086;C00327;C00049;C00020;C00122	17 (17)	2.61E-05	0.000311	2.63E-05	0.000223
Arachidonic acid metabolism	EHMN	3	PLA2G2F;CYP4F2;NUP88	97 (97)	0.115	1	8	C00010;C00116;C00020;C00004;C00005;C00003;C00219;C00051	53 (53)	1.89E-05	0.000231	3.05E-05	0.000257
TCA cycle	HumanCyc	2	MDH1;DLST	19 (19)	0.022	0.541	5	C00010;C00004;C00149;C00003;C00122	22 (23)	0.000102	0.00106	3.13E-05	0.000263
alpha-linolenic acid (ALA) metabolism	Reactome	0		11 (11)	1	1	7	C00010;C00020;C00004;C00005;C00003;C06427;C06429	29 (32)	2.45E-06	3.54E-05	3.41E-05	0.000284
Ammonia Recycling	SMPDB	0		12 (12)	1	1	7	C00020;C00152;C00025;C00003;C00049;C00004;C00135	29 (29)	2.45E-06	3.54E-05	3.41E-05	0.000284
Visual phototransduction	Wikipathways	0		0 (0)	1	1	7	C00010;C00073;C00249;C00004;C00005;C00003;C00144	40 (47)	2.39E-05	0.000289	2.39E-05	0.000289
Abacavir transport and metabolism	Wikipathways	0		0 (0)	1	1	5	C00020;C00130;C00004;C00294;C00003	17 (24)	2.61E-05	0.000311	2.61E-05	0.000311
5-Phosphoribose 1-diphosphate biosynthesis	Reactome	2	PRPS2;PRPS1	3 (3)	0.000439	0.0765	2	C00020;C00117	6 (6)	0.00712	0.0366	4.27E-05	0.000354
Transport of vitamins_ nucleosides_ and related molecules	Wikipathways	0		0 (0)	1	1	5	C05122;C05465;C01921;C00695;C00144	18 (18)	3.55E-05	0.000414	3.55E-05	0.000414
GABA synthesis_ release_ reuptake and degradation	Reactome	1	HSPA8	19 (19)	0.208	1	5	C00099;C00004;C00719;C00003;C00025	16 (16)	1.88E-05	0.00023	5.25E-05	0.000433
Abnormal metabolism in phenylketonuria	Reactome	0		6 (6)	1	1	6	C00004;C00003;C00079;C00049;C00082;C05607	21 (21)	4.60E-06	6.43E-05	6.12E-05	0.000502
Citric acid cycle (TCA cycle)	Reactome	1	DLST	19 (19)	0.208	1	6	C00010;C00149;C00004;C00005;C00003;C00122	27 (27)	2.25E-05	0.000273	6.22E-05	0.000508
Amino acid synthesis and interconversion (transamination)	Reactome	0		17 (17)	1	1	7	C00020;C00152;C00005;C00025;C00003;C00049;C00004	32 (32)	5.00E-06	6.95E-05	6.60E-05	0.000537
Abnormal metabolism in phenylketonuria	Wikipathways	0		0 (0)	1	1	5	C00004;C00049;C00082;C00003;C00079	20 (21)	6.20E-05	0.000671	6.20E-05	0.000671
TCA cycle	EHMN	2	MDH1;DLST	30 (30)	0.0514	0.669	6	C00010;C00149;C00004;C00005;C00003;C00122	36 (36)	0.000126	0.00126	8.37E-05	0.000679
Phospholipid metabolism	Reactome	2	PLA2G2F;PLB1	142 (142)	0.519	1	9	C00114;C00010;C00116;C00021;C00004;C01233;C00003;C00670;C00137	66 (71)	1.30E-05	0.000166	8.72E-05	0.000704
Lysine catabolism	Reactome	1	DLST	8 (8)	0.0935	0.961	5	C00010;C00004;C00005;C00025;C00003	21 (21)	7.99E-05	0.000843	9.56E-05	0.000769
Vitamin E metabolism	EHMN	2	CYP4F2;NUP88	43 (43)	0.0964	0.982	5	C00020;C00010;C00004;C00005;C00003	21 (21)	7.99E-05	0.000843	9.84E-05	0.000787
Glycerophospholipid Biosynthetic Pathway	Wikipathways	0		0 (0)	1	1	6	C00114;C00116;C00021;C00004;C00005;C00137	33 (48)	7.56E-05	0.000805	7.56E-05	0.000805
choline degradation	HumanCyc	0		2 (2)	1	1	4	C00114;C00004;C00003;C00719	7 (7)	8.05E-06	0.000111	0.000102	0.000817
Omega-6 fatty acid metabolism	EHMN	0		28 (28)	1	1	6	C00010;C00020;C00004;C00005;C00003;C00219	23 (23)	8.26E-06	0.000113	0.000105	0.000833
Prostaglandin formation from arachidonate	EHMN	0		33 (33)	1	1	8	C00010;C00116;C00020;C00004;C00005;C00003;C00219;C00051	48 (48)	8.83E-06	0.000119	0.000112	0.000878
citrulline-nitric oxide cycle	HumanCyc	0		5 (5)	1	1	5	C00327;C00020;C00049;C00005;C00122	14 (14)	8.91E-06	0.000119	0.000113	0.000878
eicosapentaenoate biosynthesis	HumanCyc	0		13 (13)	1	1	5	C00020;C06427;C00005;C06428;C00010	14 (17)	8.91E-06	0.000119	0.000113	0.000878
Synthesis of 15-eicosatetraenoic acid derivatives	Reactome	0		6 (6)	1	1	5	C00004;C00005;C00051;C00003;C00219	14 (16)	8.91E-06	0.000119	0.000113	0.000878
GPCR ligand binding	Reactome	3	CCL5;C3;FZD5	448 (448)	0.915	1	11	C00388;C00695;C00249;C00025;C03242;C06427;C06424;C16513;C01585;C06428;C06429	100 (128)	1.13E-05	0.000148	0.000129	0.001
Mitochondrial Electron Transport Chain	SMPDB	3	ATP5A1;ATP5F1;ATP5C1	20 (20)	0.00173	0.205	3	C00004;C00003;C00122	17 (17)	0.006	0.0319	0.00013	0.001
Vitamin B12 Metabolism	Wikipathways	4	CCL5;APOB;ALB;SOD1	51 (51)	0.00338	0.295	5	C00021;C00004;C00005;C00073;C00003	45 (59)	0.00313	0.0183	0.000132	0.00102
Hawkinsinuria	SMPDB	0		18 (18)	1	1	9	C00021;C00004;C00005;C00003;C00025;C00049;C00082;C00090;C00122	65 (67)	1.14E-05	0.000148	0.000142	0.00106
Tyrosinemia Type I	SMPDB	0		18 (18)	1	1	9	C00021;C00004;C00005;C00003;C00025;C00049;C00082;C00090;C00122	65 (67)	1.14E-05	0.000148	0.000142	0.00106
Monoamine oxidase-a deficiency (MAO-A)	SMPDB	0		18 (18)	1	1	9	C00021;C00004;C00005;C00003;C00025;C00049;C00082;C00090;C00122	65 (67)	1.14E-05	0.000148	0.000142	0.00106
Tyrosinemia_ transient_ of the newborn	SMPDB	0		18 (18)	1	1	9	C00021;C00004;C00005;C00003;C00025;C00049;C00082;C00090;C00122	65 (67)	1.14E-05	0.000148	0.000142	0.00106
Dopamine beta-hydroxylase deficiency	SMPDB	0		18 (18)	1	1	9	C00021;C00004;C00005;C00003;C00025;C00049;C00082;C00090;C00122	65 (67)	1.14E-05	0.000148	0.000142	0.00106
Tyrosine Metabolism	SMPDB	0		18 (18)	1	1	9	C00021;C00004;C00005;C00003;C00025;C00049;C00082;C00090;C00122	65 (67)	1.14E-05	0.000148	0.000142	0.00106
Alkaptonuria	SMPDB	0		18 (18)	1	1	9	C00021;C00004;C00005;C00003;C00025;C00049;C00082;C00090;C00122	65 (67)	1.14E-05	0.000148	0.000142	0.00106
Retinoid metabolism and transport	Reactome	5	PLB1;APOA4;APOB;TTR;RBP2	42 (42)	0.000148	0.0332	2	C00249;C00005	21 (29)	0.0801	0.272	0.000146	0.00109
Neuronal System	Reactome	2	HSPA8;KCNMB1	277 (277)	0.856	1	8	C00114;C00010;C00021;C00004;C00025;C00003;C00719;C00099	51 (51)	1.41E-05	0.000177	0.000149	0.00111
Transmission across Chemical Synapses	Reactome	1	HSPA8	198 (198)	0.914	1	8	C00114;C00010;C00021;C00004;C00025;C00003;C00719;C00099	51 (51)	1.41E-05	0.000177	0.000158	0.00117
oxidative ethanol degradation III	HumanCyc	0		7 (7)	1	1	5	C00020;C00010;C00004;C00005;C00003	15 (15)	1.31E-05	0.000167	0.000161	0.00118
2-oxoglutarate decarboxylation to succinyl-CoA	HumanCyc	1	DLST	3 (3)	0.0361	0.624	3	C00010;C00004;C00003	7 (7)	0.000364	0.00306	0.000161	0.00118
alpha-linolenic (omega3) and linoleic (omega6) acid metabolism	Reactome	0		11 (11)	1	1	7	C00010;C00020;C00004;C00005;C00003;C06427;C06429	37 (42)	1.39E-05	0.000176	0.00017	0.00125
threonine degradation	HumanCyc	0		6 (6)	1	1	4	C00010;C00004;C00003;C00188	8 (8)	1.58E-05	0.000196	0.000191	0.00139
Regulation of Lipid Metabolism by Peroxisome proliferator-activated receptor alpha (PPARalpha)	Wikipathways	0		4 (4)	1	1	4	C00249;C06428;C00219;C06427	8 (10)	1.58E-05	0.000196	0.000191	0.00139
Glucose metabolism	Reactome	3	PHKB;PFKFB4;MDH1	66 (67)	0.0465	0.648	6	C00149;C00020;C00004;C00025;C00003;C00049	43 (43)	0.000347	0.003	0.000194	0.00141
superpathway of conversion of glucose to acetyl CoA and entry into the TCA cycle	HumanCyc	3	PDHB;MDH1;DLST	47 (48)	0.0194	0.541	5	C00010;C00149;C00122;C00004;C00003	34 (36)	0.000867	0.00638	0.000202	0.00146
Abacavir metabolism	Reactome	0		5 (5)	1	1	5	C00020;C00130;C00004;C00294;C00003	16 (23)	1.88E-05	0.00023	0.000223	0.0016
lysine degradation I (saccharopine pathway)	HumanCyc	0		4 (4)	1	1	5	C00010;C00004;C00005;C00025;C00003	16 (16)	1.88E-05	0.00023	0.000223	0.0016
Pyruvate dehydrogenase deficiency (E2)	SMPDB	2	PDHB;DLST	21 (21)	0.0266	0.541	5	C00004;C00010;C00149;C00003;C00122	33 (33)	0.000753	0.00571	0.000237	0.00165
2-ketoglutarate dehydrogenase complex deficiency	SMPDB	2	PDHB;DLST	21 (21)	0.0266	0.541	5	C00004;C00010;C00149;C00003;C00122	33 (33)	0.000753	0.00571	0.000237	0.00165
Mitochondrial complex II deficiency	SMPDB	2	PDHB;DLST	21 (21)	0.0266	0.541	5	C00004;C00010;C00149;C00003;C00122	33 (33)	0.000753	0.00571	0.000237	0.00165
Fumarase deficiency	SMPDB	2	PDHB;DLST	21 (21)	0.0266	0.541	5	C00004;C00010;C00149;C00003;C00122	33 (33)	0.000753	0.00571	0.000237	0.00165
Congenital lactic acidosis	SMPDB	2	PDHB;DLST	21 (21)	0.0266	0.541	5	C00004;C00010;C00149;C00003;C00122	33 (33)	0.000753	0.00571	0.000237	0.00165
Citric Acid Cycle	SMPDB	2	PDHB;DLST	21 (21)	0.0266	0.541	5	C00004;C00010;C00149;C00003;C00122	33 (33)	0.000753	0.00571	0.000237	0.00165
Pyruvate dehydrogenase deficiency (E3)	SMPDB	2	PDHB;DLST	21 (21)	0.0266	0.541	5	C00004;C00010;C00149;C00003;C00122	33 (33)	0.000753	0.00571	0.000237	0.00165
pyruvate decarboxylation to acetyl CoA	HumanCyc	1	PDHB	5 (5)	0.0595	0.73	3	C00010;C00004;C00003	7 (7)	0.000364	0.00306	0.000254	0.00177
Fatty Acyl-CoA Biosynthesis	Reactome	0		20 (20)	1	1	6	C00010;C00149;C00020;C00249;C00005;C00219	27 (30)	2.25E-05	0.000273	0.000264	0.00183
Gluconeogenesis	Reactome	1	MDH1	31 (32)	0.317	1	6	C00149;C00020;C00004;C00025;C00003;C00049	33 (33)	7.56E-05	0.000805	0.000279	0.00192
Lysine metabolism	EHMN	2	NUP88;DLST	60 (60)	0.166	1	7	C00010;C00020;C00021;C00004;C00005;C00003;C00025	53 (53)	0.000156	0.00153	0.000299	0.00206
Synthesis of bile acids and bile salts via 24-hydroxycholesterol	Reactome	0		14 (14)	1	1	5	C00020;C00010;C00004;C00005;C00003	17 (28)	2.61E-05	0.000311	0.000302	0.00206
Abacavir transport and metabolism	Reactome	0		10 (10)	1	1	5	C00020;C00130;C00004;C00294;C00003	17 (24)	2.61E-05	0.000311	0.000302	0.00206
Biopterin metabolism	EHMN	1	SLC26A4	15 (15)	0.168	1	5	C00004;C00005;C00082;C00003;C00079	24 (24)	0.000158	0.00155	0.000307	0.00209
L-dopa degradation	HumanCyc	0		1 (1)	1	1	4	C00021;C00004;C00025;C00003	9 (12)	2.80E-05	0.00033	0.000321	0.00217
phenylalanine degradation/tyrosine biosynthesis	HumanCyc	0		4 (4)	1	1	4	C00004;C00082;C00003;C00079	9 (10)	2.80E-05	0.00033	0.000321	0.00217
glutamate biosynthesis/degradation	HumanCyc	0		3 (3)	1	1	4	C00004;C00005;C00025;C00003	9 (9)	2.80E-05	0.00033	0.000321	0.00217
Pyridoxine dependency with seizures	SMPDB	1	DLST	13 (13)	0.147	1	5	C00010;C00004;C00005;C00025;C00003	25 (27)	0.000194	0.00184	0.000328	0.00217
Saccharopinuria/Hyperlysinemia II	SMPDB	1	DLST	13 (13)	0.147	1	5	C00010;C00004;C00005;C00025;C00003	25 (27)	0.000194	0.00184	0.000328	0.00217
Glutaric Aciduria Type III	SMPDB	1	DLST	13 (13)	0.147	1	5	C00010;C00004;C00005;C00025;C00003	25 (27)	0.000194	0.00184	0.000328	0.00217
Hyperlysinemia II or Saccharopinuria	SMPDB	1	DLST	13 (13)	0.147	1	5	C00010;C00004;C00005;C00025;C00003	25 (27)	0.000194	0.00184	0.000328	0.00217
Lysine Degradation	SMPDB	1	DLST	13 (13)	0.147	1	5	C00010;C00004;C00005;C00025;C00003	25 (27)	0.000194	0.00184	0.000328	0.00217
Hyperlysinemia I_ Familial	SMPDB	1	DLST	13 (13)	0.147	1	5	C00010;C00004;C00005;C00025;C00003	25 (27)	0.000194	0.00184	0.000328	0.00217
Conjugation of benzoate with glycine	Reactome	1	ACSM2B	5 (5)	0.0595	0.73	3	C00020;C00010;C01586	8 (8)	0.000573	0.00454	0.000385	0.00253
EGFR1	NetPath	17	KRT5;TFG;USP31;CBLC;GJA1;LCK;KRT6A;ELF3;HSPE1;UBB;ALB;PTPN12;ASAP1;EPHA1;COL17A1;ATP5C1;RAB5A	454 (455)	3.50E-05	0.00985	0		4 (4)	1	1	0.000394	0.00258
Ethanol Degradation	SMPDB	0		7 (7)	1	1	5	C00020;C00010;C00004;C00005;C00003	18 (18)	3.55E-05	0.000414	0.000399	0.00261
Peroxisomal lipid metabolism	Wikipathways	0		0 (0)	1	1	6	C00010;C00020;C00249;C00004;C00005;C00003	42 (55)	0.000304	0.00276	0.000304	0.00276
Biosynthesis of unsaturated fatty acids - Homo sapiens (human)	KEGG	1	PECR	21 (21)	0.227	1	7	C00249;C03242;C06427;C16513;C00219;C06428;C06429	54 (54)	0.000176	0.0017	0.000444	0.00289
Latent infection of Homo sapiens with Mycobacterium tuberculosis	Wikipathways	0		0 (0)	1	1	5	C00327;C00004;C00005;C00051;C00003	28 (40)	0.000341	0.003	0.000341	0.003
Fat digestion and absorption - Homo sapiens (human)	KEGG	4	PLA2G2F;APOA4;APOB;FABP2	41 (41)	0.00151	0.184	2	C00010;C01885	12 (12)	0.0287	0.119	0.000477	0.00309
Pentose phosphate pathway - Homo sapiens (human)	KEGG	2	PRPS2;PRPS1	28 (28)	0.0453	0.648	5	C00257;C00258;C00117;C00121;C00199	35 (35)	0.000994	0.00723	0.000496	0.0032
Malate-Aspartate Shuttle	SMPDB	0		4 (4)	1	1	4	C00004;C00049;C00025;C00003	10 (10)	4.58E-05	0.000526	0.000504	0.00322
3-oxo-10R-octadecatrienoate beta-oxidation	EHMN	0		11 (11)	1	1	4	C00010;C00004;C00005;C00003	10 (10)	4.58E-05	0.000526	0.000504	0.00322
ascorbate recycling (cytosolic)	HumanCyc	0		2 (2)	1	1	4	C00004;C00005;C00051;C00003	10 (10)	4.58E-05	0.000526	0.000504	0.00322
Mitochondrial Beta-Oxidation of Short Chain Saturated Fatty Acids	SMPDB	0		8 (8)	1	1	5	C00020;C01585;C00004;C00003;C00010	19 (19)	4.73E-05	0.000537	0.000519	0.00327
Short-chain 3-hydroxyacyl-CoA dehydrogenase deficiency (SCHAD)	SMPDB	0		8 (8)	1	1	5	C00020;C01585;C00004;C00003;C00010	19 (19)	4.73E-05	0.000537	0.000519	0.00327
Di-unsaturated fatty acid beta-oxidation	EHMN	0		23 (23)	1	1	5	C00020;C00010;C00004;C00005;C00003	19 (19)	4.73E-05	0.000537	0.000519	0.00327
PRPP biosynthesis	HumanCyc	2	PRPS2;PRPS1	3 (3)	0.000439	0.0765	1	C00020	5 (6)	0.108	0.34	0.000519	0.00327
fatty acid &beta;-oxidation	HumanCyc	0		19 (19)	1	1	8	C00010;C00020;C00249;C00004;C00003;C06424;C01585;C01601	60 (84)	4.80E-05	0.000543	0.000525	0.00331
Transport of glucose and other sugars_ bile salts and organic acids_ metal ions and amine compounds	Wikipathways	0		0 (0)	1	1	5	C00114;C00086;C00095;C00366;C00137	29 (29)	0.000404	0.00336	0.000404	0.00336
beta-Alanine metabolism - Homo sapiens (human)	KEGG	0		30 (30)	1	1	6	C00099;C00386;C00049;C00315;C00864;C00135	31 (31)	5.21E-05	0.000587	0.000566	0.00355
fatty acid &beta;-oxidation (peroxisome)	HumanCyc	0		19 (19)	1	1	8	C00010;C00020;C00249;C00004;C00003;C06424;C01585;C01601	61 (85)	5.42E-05	0.000609	0.000587	0.00367
Vitamin B3 (nicotinate and nicotinamide) metabolism	EHMN	1	NUP88	47 (47)	0.439	1	6	C00020;C00021;C00004;C00005;C00025;C00003	36 (36)	0.000126	0.00126	0.000597	0.00372
Hemostasis	Reactome	11	LAT;KCNMB1;FGB;RAB5A;APOB;FGA;ALB;SOD1;LCK;ITPR3;MRVI1	465 (465)	0.0265	0.541	6	C00116;C00020;C00005;C00144;C00219;C00327	60 (61)	0.0021	0.0132	0.000599	0.00372
Nitric oxide stimulates guanylate cyclase	Reactome	2	KCNMB1;MRVI1	25 (25)	0.0368	0.624	3	C00327;C00005;C00144	11 (11)	0.00161	0.0107	0.000635	0.00393
Valine_ leucine and isoleucine degradation	EHMN	0		49 (49)	1	1	8	C00010;C00073;C00020;C00004;C00025;C00003;C06001;C00123	62 (62)	6.11E-05	0.000671	0.000654	0.00404
valine degradation	HumanCyc	0		13 (13)	1	1	5	C06001;C00010;C00004;C00025;C00003	20 (20)	6.20E-05	0.000671	0.000662	0.00405
Synthesis of very long-chain fatty acyl-CoAs	Reactome	0		16 (16)	1	1	5	C00020;C00249;C00005;C00219;C00010	20 (23)	6.20E-05	0.000671	0.000662	0.00405
leucine degradation	HumanCyc	0		12 (12)	1	1	5	C00010;C00004;C00025;C00123;C00003	20 (20)	6.20E-05	0.000671	0.000662	0.00405
methionine degradation	HumanCyc	0		6 (6)	1	1	4	C00021;C00073;C01026;C00719	11 (11)	7.08E-05	0.000759	0.000747	0.00452
asparagine biosynthesis	HumanCyc	0		3 (3)	1	1	4	C00020;C00152;C00049;C00025	11 (11)	7.08E-05	0.000759	0.000747	0.00452
formaldehyde oxidation	HumanCyc	0		2 (2)	1	1	4	C00004;C00005;C00051;C00003	11 (11)	7.08E-05	0.000759	0.000747	0.00452
Peroxisomal beta-oxidation of tetracosanoyl-CoA	Wikipathways	0		0 (0)	1	1	3	C00010;C00004;C00003	8 (11)	0.000573	0.00454	0.000573	0.00454
Transport of organic anions	Reactome	1	ALB	11 (11)	0.126	1	4	C05122;C05465;C00695;C01921	18 (19)	0.000582	0.00454	0.000772	0.00466
Tyrosine metabolism	EHMN	1	SLC26A4	107 (107)	0.733	1	10	C00020;C00021;C00004;C00005;C00003;C00079;C00025;C00082;C00051;C00122	105 (105)	0.000102	0.00106	0.000786	0.00473
Alanine and aspartate metabolism	Wikipathways	1	DARS	12 (12)	0.137	1	4	C00049;C00152;C00386;C00122	18 (18)	0.000582	0.00454	0.000831	0.00498
lysine degradation II (pipecolate pathway)	HumanCyc	0		6 (6)	1	1	5	C00010;C00004;C00005;C00025;C00003	21 (21)	7.99E-05	0.000843	0.000834	0.00498
Synthesis of PA	Reactome	1	PLA2G2F	29 (29)	0.3	1	4	C00114;C00010;C00004;C00003	15 (15)	0.000273	0.00252	0.000852	0.00506
Doxorubicin Metabolism Pathway	SMPDB	2	NDUFS2;SOD1	20 (20)	0.0243	0.541	3	C00004;C00005;C00003	14 (14)	0.00337	0.0191	0.000853	0.00506
Fructose and mannose metabolism	EHMN	0		21 (21)	1	1	6	C00159;C00794;C00004;C00005;C00095;C00003	34 (34)	9.01E-05	0.000948	0.00093	0.00551
Saturated fatty acids beta-oxidation	EHMN	1	PECR	25 (25)	0.264	1	6	C00010;C00249;C00004;C00005;C00003;C02990	43 (43)	0.000347	0.003	0.000944	0.00558
Putative anti-Inflammatory metabolites formation from EPA	EHMN	2	CYP4F2;NUP88	40 (40)	0.0852	0.914	3	C00005;C00051;C00025	10 (10)	0.00119	0.00831	0.00103	0.00607
Linoleic acid (LA) metabolism	Reactome	0		6 (6)	1	1	5	C00020;C00010;C00004;C00005;C00003	22 (24)	0.000102	0.00106	0.00104	0.00608
adenine and adenosine salvage III	HumanCyc	0		3 (3)	1	1	4	C00147;C00130;C00294;C00262	12 (12)	0.000104	0.00107	0.00106	0.00617
Mono-unsaturated fatty acid beta-oxidation	EHMN	0		21 (21)	1	1	4	C00020;C00010;C00004;C00003	12 (12)	0.000104	0.00107	0.00106	0.00617
ethanol degradation II	HumanCyc	0		8 (8)	1	1	4	C00020;C00010;C00004;C00003	12 (12)	0.000104	0.00107	0.00106	0.00617
GPCR downstream signaling	Wikipathways	0		0 (0)	1	1	8	C00116;C00388;C00695;C00020;C00249;C00025;C00219;C01585	90 (119)	0.000837	0.00626	0.000837	0.00626
Nicotinate and Nicotinamide Metabolism	SMPDB	0		14 (14)	1	1	6	C00020;C00021;C00004;C00005;C00025;C00003	35 (35)	0.000107	0.00109	0.00108	0.00628
sorbitol degradation I	HumanCyc	0		1 (1)	1	1	3	C00794;C00004;C00003	5 (5)	0.000107	0.0011	0.00109	0.0063
Glycine_ serine and threonine metabolism - Homo sapiens (human)	KEGG	0		39 (39)	1	1	7	C00114;C00188;C00258;C00049;C01026;C00719;C00300	51 (51)	0.000121	0.00123	0.00122	0.007
Galactosemia	SMPDB	0		13 (13)	1	1	6	C00159;C00116;C00004;C00794;C00003;C00137	36 (36)	0.000126	0.00126	0.00126	0.00719
Galactose Metabolism	SMPDB	0		13 (13)	1	1	6	C00159;C00116;C00004;C00794;C00003;C00137	36 (36)	0.000126	0.00126	0.00126	0.00719
Arginine and proline metabolism - Homo sapiens (human)	KEGG	2	CKMT2;ARG1	59 (59)	0.162	1	8	C00025;C00086;C00049;C00300;C00315;C00327;C01035;C00122	90 (90)	0.000837	0.00626	0.00134	0.00765
coenzyme A biosynthesis	HumanCyc	0		7 (7)	1	1	4	C00864;C00010;C00020;C00882	13 (13)	0.000148	0.00146	0.00145	0.00816
histamine degradation	HumanCyc	0		2 (2)	1	1	4	C00021;C00004;C00388;C00003	13 (13)	0.000148	0.00146	0.00145	0.00816
Coenzyme A biosynthesis	Reactome	0		8 (8)	1	1	4	C00864;C00010;C00020;C00882	13 (13)	0.000148	0.00146	0.00145	0.00816
GABA shunt	HumanCyc	0		8 (8)	1	1	4	C00004;C00005;C00025;C00003	13 (13)	0.000148	0.00146	0.00145	0.00816
ethanol degradation IV	HumanCyc	0		6 (6)	1	1	4	C00020;C00010;C00004;C00003	13 (13)	0.000148	0.00146	0.00145	0.00816
Ethanol oxidation	Reactome	0		10 (10)	1	1	4	C00020;C00010;C00004;C00003	13 (13)	0.000148	0.00146	0.00145	0.00816
Glucose-Alanine Cycle	SMPDB	1	SLC25A22	8 (8)	0.0935	0.961	3	C00004;C00025;C00003	11 (11)	0.00161	0.0107	0.00147	0.00824
Neurotransmitter Clearance In The Synaptic Cleft	Wikipathways	0		0 (0)	1	1	4	C00114;C00021;C00004;C00003	22 (22)	0.0013	0.00895	0.0013	0.00895
Malonic Aciduria	SMPDB	0		14 (14)	1	1	6	C00099;C00010;C00020;C00004;C00025;C00003	38 (38)	0.000172	0.00167	0.00166	0.0092
Propanoate Metabolism	SMPDB	0		14 (14)	1	1	6	C00099;C00010;C00020;C00004;C00025;C00003	38 (38)	0.000172	0.00167	0.00166	0.0092
Methylmalonic Aciduria Due to Cobalamin-Related Disorders	SMPDB	0		14 (14)	1	1	6	C00099;C00010;C00020;C00004;C00025;C00003	38 (38)	0.000172	0.00167	0.00166	0.0092
Malonyl-coa decarboxylase deficiency	SMPDB	0		14 (14)	1	1	6	C00099;C00010;C00020;C00004;C00025;C00003	38 (38)	0.000172	0.00167	0.00166	0.0092
Doxorubicin Pathway (Cardiomyocyte Cell)_ Pharmacodynamics	PharmGKB	4	ATP5A1;ATP5F1;ATP5H;ATP5C1	24 (24)	0.000185	0.0357	0		2 (2)	1	1	0.00178	0.0098
Mineral absorption - Homo sapiens (human)	KEGG	1	FTH1	51 (51)	0.466	1	5	C00152;C00073;C00123;C00079;C00188	29 (29)	0.000404	0.00336	0.0018	0.00992
Glycolysis and Gluconeogenesis	EHMN	2	PDHB;NUP88	66 (67)	0.192	1	6	C00010;C00149;C00020;C00004;C00005;C00003	52 (52)	0.000985	0.0072	0.00181	0.00993
Tryptophan catabolism	Reactome	0		11 (11)	1	1	5	C00004;C00005;C00025;C00079;C00003	25 (26)	0.000194	0.00184	0.00185	0.0101
Passive Transport by Aquaporins	Wikipathways	0		0 (0)	1	1	2	C00086;C00116	3 (3)	0.00149	0.0102	0.00149	0.0102
Cellular responses to stress	Reactome	4	HSPA8;UBB;UBC;SOD1	269 (269)	0.416	1	5	C00021;C00005;C00051;C00003;C00010	30 (35)	0.000477	0.00389	0.00189	0.0103
The canonical retinoid cycle in rods (twilight vision)	Reactome	1	TTR	21 (21)	0.227	1	4	C00249;C00004;C00005;C00003	20 (30)	0.00089	0.00652	0.00192	0.0104
proline biosynthesis	HumanCyc	0		4 (4)	1	1	4	C00004;C00005;C00025;C00003	14 (14)	0.000204	0.00191	0.00194	0.0104
Histidine catabolism	Reactome	0		5 (5)	1	1	4	C00388;C00003;C00025;C00135	14 (14)	0.000204	0.00191	0.00194	0.0104
Trans-sulfuration pathway	Wikipathways	0		10 (10)	1	1	4	C00021;C00073;C00025;C00051	14 (14)	0.000204	0.00191	0.00194	0.0104
pyrimidine ribonucleosides degradation	HumanCyc	0		6 (6)	1	1	4	C00099;C00005;C00475;C00299	14 (14)	0.000204	0.00191	0.00194	0.0104
Pyrimidine metabolism	EHMN	1	NUP88	135 (137)	0.811	1	8	C00099;C00117;C00020;C00005;C00025;C00049;C00475;C00299	77 (77)	0.000289	0.00264	0.00219	0.0117
Synthesis of Leukotrienes (LT) and Eoxins (EX)	Reactome	1	CYP4F2	20 (20)	0.218	1	4	C00005;C00051;C00025;C00219	21 (28)	0.00108	0.00776	0.0022	0.0118
G alpha (q) signalling events	Reactome	1	ITPR3	192 (192)	0.907	1	6	C00116;C00388;C00249;C00025;C00219;C01585	41 (46)	0.000265	0.00247	0.00225	0.012
Gastrin-CREB signalling pathway via PKC and MAPK	Reactome	1	ITPR3	214 (214)	0.929	1	6	C00116;C00388;C00249;C00025;C00219;C01585	41 (46)	0.000265	0.00247	0.0023	0.0122
Platelet homeostasis	Reactome	4	APOB;KCNMB1;ITPR3;MRVI1	79 (79)	0.0157	0.517	3	C00327;C00005;C00144	24 (24)	0.0159	0.0732	0.00232	0.0123
Mercaptopurine Metabolism Pathway	SMPDB	1	TPMT	15 (15)	0.168	1	4	C00020;C00021;C00004;C00003	23 (23)	0.00154	0.0105	0.0024	0.0127
PTM- gamma carboxylation_ hypusine formation and arylsulfatase activation	Wikipathways	0		0 (0)	1	1	3	C00004;C00003;C00315	12 (12)	0.00211	0.0132	0.00211	0.0132
ornithine <i>de novo </i> biosynthesis	HumanCyc	0		5 (5)	1	1	4	C00004;C00005;C00025;C00003	15 (15)	0.000273	0.00252	0.00252	0.0132
ceramide <i>de novo</i> biosynthesis	HumanCyc	0		7 (7)	1	1	4	C00010;C00004;C00005;C00003	15 (20)	0.000273	0.00252	0.00252	0.0132
Vitamin B5 (pantothenate) metabolism	Reactome	0		11 (11)	1	1	4	C00864;C00010;C00020;C00882	15 (15)	0.000273	0.00252	0.00252	0.0132
superpathway of tryptophan utilization	HumanCyc	0		43 (44)	1	1	7	C00010;C00020;C00021;C00004;C00005;C00025;C00003	58 (69)	0.000277	0.00255	0.00255	0.0133
degradation of AXIN	Reactome	2	UBB;UBC	10 (10)	0.00622	0.371	1	C00003	2 (2)	0.0446	0.168	0.00255	0.0133
Cobalamin (Cbl_ vitamin B12) transport and metabolism	Reactome	0		15 (15)	1	1	5	C00021;C00004;C00005;C00073;C00003	27 (28)	0.000285	0.00261	0.00261	0.0136
Oxidation by Cytochrome P450	Wikipathways	1	CYP4F2	60 (60)	0.522	1	3	C00004;C00005;C00003	8 (8)	0.000573	0.00454	0.00272	0.0141
Peroxisomal lipid metabolism	Reactome	0		21 (21)	1	1	6	C00010;C00020;C00249;C00004;C00005;C00003	42 (55)	0.000304	0.00276	0.00277	0.0143
Conjugation of phenylacetate with glutamine	Reactome	1	ACSM2B	2 (2)	0.0242	0.541	2	C00020;C00010	8 (8)	0.0129	0.0602	0.00283	0.0146
Conjugation of carboxylic acids	Reactome	1	ACSM2B	8 (8)	0.0935	0.961	3	C00020;C00010;C01586	14 (15)	0.00337	0.0191	0.00286	0.0146
Amino Acid conjugation	Reactome	1	ACSM2B	8 (8)	0.0935	0.961	3	C00020;C00010;C01586	14 (15)	0.00337	0.0191	0.00286	0.0146
Tryptophan metabolism	EHMN	0		22 (22)	1	1	8	C00010;C00020;C00021;C00004;C00005;C00025;C00003;C00051	78 (78)	0.000316	0.00286	0.00286	0.0146
Methylation	Reactome	1	TPMT	10 (10)	0.115	1	4	C00021;C00005;C00073;C00003	27 (30)	0.00286	0.017	0.00297	0.0152
Membrane binding and targetting of GAG proteins	Reactome	2	UBB;UBC	11 (11)	0.00755	0.431	1	C00010	2 (2)	0.0446	0.168	0.00303	0.0152
Phenylketonuria	SMPDB	0		11 (11)	1	1	5	C00020;C00082;C00025;C00079;C00122	28 (28)	0.000341	0.003	0.00306	0.0152
Tyrosinemia Type 3 (TYRO3)	SMPDB	0		11 (11)	1	1	5	C00020;C00082;C00025;C00079;C00122	28 (28)	0.000341	0.003	0.00306	0.0152
Pantothenate and CoA biosynthesis - Homo sapiens (human)	KEGG	0		17 (17)	1	1	5	C00864;C00010;C00049;C00882;C00099	28 (28)	0.000341	0.003	0.00306	0.0152
Tyrosinemia Type 2 (or Richner-Hanhart syndrome)	SMPDB	0		11 (11)	1	1	5	C00020;C00082;C00025;C00079;C00122	28 (28)	0.000341	0.003	0.00306	0.0152
Phenylalanine and Tyrosine Metabolism	SMPDB	0		11 (11)	1	1	5	C00020;C00082;C00025;C00079;C00122	28 (28)	0.000341	0.003	0.00306	0.0152
Vitamin B5 - CoA biosynthesis from pantothenate	EHMN	1	NUP88	31 (31)	0.317	1	4	C00864;C00010;C00020;C00882	21 (21)	0.00108	0.00776	0.00307	0.0152
Trifunctional protein deficiency	SMPDB	0		14 (14)	1	1	6	C00010;C00020;C00249;C00004;C00003;C02990	43 (43)	0.000347	0.003	0.00311	0.0152
Carnitine palmitoyl transferase deficiency (II)	SMPDB	0		14 (14)	1	1	6	C00010;C00020;C00249;C00004;C00003;C02990	43 (43)	0.000347	0.003	0.00311	0.0152
Very-long-chain acyl coa dehydrogenase deficiency (VLCAD)	SMPDB	0		14 (14)	1	1	6	C00010;C00020;C00249;C00004;C00003;C02990	43 (43)	0.000347	0.003	0.00311	0.0152
Medium chain acyl-coa dehydrogenase deficiency (MCAD)	SMPDB	0		14 (14)	1	1	6	C00010;C00020;C00249;C00004;C00003;C02990	43 (43)	0.000347	0.003	0.00311	0.0152
Short Chain Acyl CoA Dehydrogenase Deficiency (SCAD Deficiency)	SMPDB	0		14 (14)	1	1	6	C00010;C00020;C00249;C00004;C00003;C02990	43 (43)	0.000347	0.003	0.00311	0.0152
Fatty acid Metabolism	SMPDB	0		14 (14)	1	1	6	C00010;C00020;C00249;C00004;C00003;C02990	43 (43)	0.000347	0.003	0.00311	0.0152
Glutaric Aciduria Type I	SMPDB	0		14 (14)	1	1	6	C00010;C00020;C00249;C00004;C00003;C02990	43 (43)	0.000347	0.003	0.00311	0.0152
Ethylmalonic Encephalopathy	SMPDB	0		14 (14)	1	1	6	C00010;C00020;C00249;C00004;C00003;C02990	43 (43)	0.000347	0.003	0.00311	0.0152
Carnitine palmitoyl transferase deficiency (I)	SMPDB	0		14 (14)	1	1	6	C00010;C00020;C00249;C00004;C00003;C02990	43 (43)	0.000347	0.003	0.00311	0.0152
Long chain acyl-CoA dehydrogenase deficiency (LCAD)	SMPDB	0		14 (14)	1	1	6	C00010;C00020;C00249;C00004;C00003;C02990	43 (43)	0.000347	0.003	0.00311	0.0152
Arachidonic acid metabolism	Wikipathways	0		0 (0)	1	1	6	C00004;C00005;C00003;C00025;C00219;C00051	62 (78)	0.00248	0.0153	0.00248	0.0153
cysteine biosynthesis	HumanCyc	0		8 (8)	1	1	4	C00021;C00073;C01026;C00719	16 (16)	0.000358	0.00306	0.0032	0.0155
inosine-5_-phosphate biosynthesis	HumanCyc	0		3 (3)	1	1	4	C00130;C00049;C04677;C00122	16 (16)	0.000358	0.00306	0.0032	0.0155
isoleucine degradation	HumanCyc	0		12 (12)	1	1	4	C00010;C00004;C00025;C00003	16 (16)	0.000358	0.00306	0.0032	0.0155
4-hydroxy-2-nonenal detoxification	HumanCyc	0		5 (5)	1	1	3	C00010;C00051;C00025	7 (8)	0.000364	0.00306	0.00325	0.0155
carnosine biosynthesis	HumanCyc	0		1 (1)	1	1	3	C00099;C00386;C00135	7 (7)	0.000364	0.00306	0.00325	0.0155
Hypusine synthesis from eIF5A-lysine	Reactome	0		4 (4)	1	1	3	C00004;C00003;C00315	7 (7)	0.000364	0.00306	0.00325	0.0155
NAD phosphorylation and dephosphorylation	HumanCyc	0		2 (2)	1	1	3	C00004;C00005;C00003	7 (7)	0.000364	0.00306	0.00325	0.0155
2_-deoxy-&alpha;-D-ribose 1-phosphate degradation	HumanCyc	0		6 (6)	1	1	3	C00010;C00004;C00003	7 (8)	0.000364	0.00306	0.00325	0.0155
2-oxoisovalerate decarboxylation to isobutanoyl-CoA	HumanCyc	0		4 (4)	1	1	3	C00010;C00004;C00003	7 (7)	0.000364	0.00306	0.00325	0.0155
Signaling by Wnt	Reactome	5	UBC;UBB;SNX3;ITPR3;FZD5	259 (259)	0.209	1	4	C00021;C00010;C00003;C00144	24 (25)	0.00182	0.0116	0.00338	0.0161
GABA synthesis_ release_ reuptake and degradation	Wikipathways	0		0 (0)	1	1	3	C00004;C00025;C00003	13 (13)	0.00269	0.0161	0.00269	0.0161
Reversible hydration of carbon dioxide	Reactome	2	CA12;CA1	15 (15)	0.014	0.477	2	C00004;C00003	12 (12)	0.0287	0.119	0.00353	0.0168
Valproic Acid Metabolism Pathway	SMPDB	0		11 (11)	1	1	5	C00020;C00010;C00004;C00005;C00003	29 (29)	0.000404	0.00336	0.00356	0.0168
acyl-CoA hydrolysis	HumanCyc	0		3 (3)	1	1	5	C00249;C06424;C01585;C01601;C00010	29 (39)	0.000404	0.00336	0.00356	0.0168
S Phase	Reactome	3	UBB;UBC;SMC3	77 (77)	0.0676	0.785	3	C00020;C00010;C00144	17 (17)	0.006	0.0319	0.00357	0.0168
morphine biosynthesis	HumanCyc	0		0 (0)	1	1	4	C00010;C00004;C00005;C00003	27 (27)	0.00286	0.017	0.00286	0.017
Citrate cycle (TCA cycle) - Homo sapiens (human)	KEGG	3	PDHB;MDH1;DLST	30 (30)	0.00565	0.371	2	C00149;C00122	20 (20)	0.0735	0.251	0.00365	0.0172
retinoate biosynthesis II	HumanCyc	1	RBP2	5 (5)	0.0595	0.73	2	C00004;C00003	6 (6)	0.00712	0.0366	0.00371	0.0174
Histidine metabolism - Homo sapiens (human)	KEGG	0		28 (28)	1	1	6	C00388;C00386;C00025;C04677;C00049;C00135	45 (45)	0.000447	0.00371	0.0039	0.0182
Methylation Pathways	Wikipathways	1	TPMT	8 (8)	0.0935	0.961	2	C00021;C00073	5 (5)	0.00481	0.0263	0.00392	0.0183
stearate biosynthesis	HumanCyc	0		13 (13)	1	1	4	C00020;C00249;C00005;C00010	17 (17)	0.00046	0.0038	0.004	0.0186
fatty acid &alpha;-oxidation	HumanCyc	0		5 (5)	1	1	4	C00020;C00010;C00004;C00003	17 (20)	0.00046	0.0038	0.004	0.0186
L-kynurenine degradation	HumanCyc	0		13 (13)	1	1	5	C00010;C00004;C00005;C00025;C00003	30 (30)	0.000477	0.00389	0.00412	0.019
Metabolism of polyamines	Reactome	0		14 (14)	1	1	5	C00147;C00010;C00073;C00170;C00315	30 (34)	0.000477	0.00389	0.00412	0.019
Sphingolipid de novo biosynthesis	Reactome	0		32 (32)	1	1	5	C00010;C00004;C00005;C00319;C00003	30 (31)	0.000477	0.00389	0.00412	0.019
S Phase	Wikipathways	0		0 (0)	1	1	3	C00020;C00010;C00144	14 (14)	0.00337	0.0191	0.00337	0.0191
Non-alcoholic fatty liver disease (NAFLD) - Homo sapiens (human)	KEGG	8	NDUFB4;NDUFB6;NDUFC2;NDUFS2;UQCRB;NDUFA2;NDUFA4;UQCRFS1	150 (151)	0.000485	0.0807	0		2 (2)	1	1	0.00419	0.0192
Fructose and Mannose Degradation	SMPDB	0		18 (18)	1	1	5	C00004;C00159;C00794;C00005;C00003	31 (31)	0.000558	0.00452	0.00474	0.0216
Fructosuria	SMPDB	0		18 (18)	1	1	5	C00004;C00159;C00794;C00005;C00003	31 (31)	0.000558	0.00452	0.00474	0.0216
Retinol Metabolism	SMPDB	0		35 (35)	1	1	5	C00010;C00004;C00005;C00670;C00003	31 (31)	0.000558	0.00452	0.00474	0.0216
Vitamin A Deficiency	SMPDB	0		35 (35)	1	1	5	C00010;C00004;C00005;C00670;C00003	31 (31)	0.000558	0.00452	0.00474	0.0216
methionine salvage	HumanCyc	0		3 (3)	1	1	3	C00073;C01026;C00719	8 (8)	0.000573	0.00454	0.00485	0.0218
allopregnanolone biosynthesis	HumanCyc	0		6 (6)	1	1	3	C00004;C00005;C00003	8 (8)	0.000573	0.00454	0.00485	0.0218
methylglyoxal degradation III	HumanCyc	0		3 (3)	1	1	3	C00004;C00005;C00003	8 (8)	0.000573	0.00454	0.00485	0.0218
TCF dependent signaling in response to WNT	Reactome	3	UBB;UBC;FZD5	175 (175)	0.36	1	3	C00010;C00003;C00021	11 (11)	0.00161	0.0107	0.00489	0.0218
Metformin Pathway_ Pharmacodynamic	PharmGKB	4	ACACB;NDUFS2;NDUFB4;NDUFA2	32 (32)	0.000582	0.0925	0		1 (1)	1	1	0.00491	0.0218
Gamma-Glutamyltransferase Deficiency	SMPDB	0		11 (11)	1	1	4	C00005;C00051;C00025;C01879	18 (18)	0.000582	0.00454	0.00491	0.0218
Glutathione Metabolism	SMPDB	0		11 (11)	1	1	4	C00005;C00051;C00025;C01879	18 (18)	0.000582	0.00454	0.00491	0.0218
Glutathione Synthetase Deficiency	SMPDB	0		11 (11)	1	1	4	C00005;C00051;C00025;C01879	18 (18)	0.000582	0.00454	0.00491	0.0218
5-Oxoprolinuria	SMPDB	0		11 (11)	1	1	4	C00005;C00051;C00025;C01879	18 (18)	0.000582	0.00454	0.00491	0.0218
Glutathione metabolism	Wikipathways	0		20 (20)	1	1	4	C00005;C00051;C00025;C01879	18 (18)	0.000582	0.00454	0.00491	0.0218
Gamma-glutamyl-transpeptidase deficiency	SMPDB	0		11 (11)	1	1	4	C00005;C00051;C00025;C01879	18 (18)	0.000582	0.00454	0.00491	0.0218
5-oxoprolinase deficiency	SMPDB	0		11 (11)	1	1	4	C00005;C00051;C00025;C01879	18 (18)	0.000582	0.00454	0.00491	0.0218
Phenylacetate Metabolism	SMPDB	1	ACSM2B	3 (3)	0.0361	0.624	2	C00020;C00010	9 (9)	0.0163	0.0732	0.00498	0.022
Vitamin D3 (cholecalciferol) metabolism	EHMN	1	NUP88	27 (27)	0.282	1	3	C00004;C00005;C00003	12 (12)	0.00211	0.0132	0.00501	0.0221
Galactose metabolism	EHMN	0		44 (44)	1	1	6	C00159;C00794;C00004;C00005;C00116;C00003	48 (48)	0.000638	0.00497	0.00533	0.0235
Host Interactions of HIV factors	Reactome	6	TPR;UBB;UBC;B2M;LCK;NUP88	88 (88)	0.000699	0.107	0		5 (5)	1	1	0.00578	0.0254
Binding and Uptake of Ligands by Scavenger Receptors	Reactome	4	APOB;AMBP;ALB;FTH1	41 (41)	0.00151	0.184	1	C00159	28 (42)	0.473	1	0.00587	0.0257
Threonine and 2-Oxobutanoate Degradation	SMPDB	0		9 (9)	1	1	4	C00010;C00004;C00003;C00188	19 (19)	0.000724	0.0056	0.00596	0.0259
Butyrate Metabolism	SMPDB	0		8 (8)	1	1	4	C00020;C00010;C00004;C00003	19 (19)	0.000724	0.0056	0.00596	0.0259
Fatty Acid Biosynthesis	SMPDB	0		2 (2)	1	1	4	C00249;C06424;C00010;C01585	19 (31)	0.000724	0.0056	0.00596	0.0259
Metabolism of nitric oxide	Wikipathways	0		0 (0)	1	1	4	C00327;C00249;C00005;C00079	31 (35)	0.00478	0.0263	0.00478	0.0263
Vitamin K metabolism	EHMN	0		0 (0)	1	1	2	C00004;C00003	5 (5)	0.00481	0.0263	0.00481	0.0263
retinoate biosynthesis I	HumanCyc	1	RBP2	9 (9)	0.105	1	2	C00004;C00003	6 (6)	0.00712	0.0366	0.0061	0.0265
Propanoate metabolism	EHMN	0		18 (18)	1	1	5	C00020;C00010;C00004;C00005;C00003	33 (33)	0.000753	0.00571	0.00617	0.0267
Conjugation of salicylate with glycine	Reactome	1	ACSM2B	7 (7)	0.0823	0.888	2	C00020;C00010	7 (8)	0.00982	0.0478	0.00656	0.0283
Degradation of GABA	Reactome	0		2 (2)	1	1	3	C00004;C00025;C00003	9 (9)	0.000845	0.00626	0.00683	0.0289
Synthesis of Ketone Bodies	Reactome	0		4 (4)	1	1	3	C00010;C00004;C00003	9 (9)	0.000845	0.00626	0.00683	0.0289
diphthamide biosynthesis	HumanCyc	0		2 (2)	1	1	3	C00020;C00021;C00170	9 (9)	0.000845	0.00626	0.00683	0.0289
wybutosine biosynthesis	HumanCyc	0		3 (3)	1	1	3	C00021;C00073;C00170	9 (9)	0.000845	0.00626	0.00683	0.0289
proline degradation	HumanCyc	0		2 (2)	1	1	3	C00004;C00025;C00003	9 (10)	0.000845	0.00626	0.00683	0.0289
4-aminobutyrate degradation	HumanCyc	0		2 (2)	1	1	3	C00004;C00025;C00003	9 (9)	0.000845	0.00626	0.00683	0.0289
Amino acid conjugation of benzoic acid	Wikipathways	0		4 (4)	1	1	3	C00020;C00010;C01586	9 (9)	0.000845	0.00626	0.00683	0.0289
7-(3-amino-3-carboxypropyl)-wyosine biosynthesis	HumanCyc	0		2 (2)	1	1	3	C00021;C00073;C00170	9 (9)	0.000845	0.00626	0.00683	0.0289
Rosiglitazone Metabolism Pathway	SMPDB	0		3 (3)	1	1	3	C00004;C00005;C00003	9 (10)	0.000845	0.00626	0.00683	0.0289
Long-chain-3-hydroxyacyl-coa dehydrogenase deficiency (LCHAD)	SMPDB	0		7 (7)	1	1	5	C00249;C00004;C00005;C00003;C00010	34 (34)	0.000867	0.00638	0.00698	0.0294
Fatty Acid Elongation In Mitochondria	SMPDB	0		7 (7)	1	1	5	C00249;C00004;C00005;C00003;C00010	34 (34)	0.000867	0.00638	0.00698	0.0294
Alternative complement activation	Reactome	2	CFB;C3	4 (4)	0.000871	0.127	0		1 (1)	1	1	0.007	0.0295
cGMP effects	Reactome	2	KCNMB1;MRVI1	18 (18)	0.0199	0.541	1	C00144	2 (2)	0.0446	0.168	0.00711	0.0298
Organic cation/anion/zwitterion transport	Reactome	1	SLC22A7	13 (13)	0.147	1	4	C00114;C00388;C00366;C00315	33 (36)	0.00601	0.0319	0.00711	0.0298
Alpha-oxidation of phytanate	Reactome	0		4 (4)	1	1	4	C00020;C00010;C00004;C00003	20 (23)	0.00089	0.00652	0.00714	0.0298
Pyruvate metabolism	Reactome	1	PDHB	20 (20)	0.218	1	3	C00010;C00004;C00003	15 (15)	0.00415	0.0231	0.00723	0.0302
Sphingolipid metabolism	Wikipathways	0		0 (0)	1	1	5	C00010;C00004;C00319;C00003;C00005	52 (57)	0.00589	0.0316	0.00589	0.0316
Synthesis of Prostaglandins (PG) and Thromboxanes (TX)	Reactome	0		15 (15)	1	1	5	C00004;C00005;C00051;C00003;C00219	35 (42)	0.000994	0.00723	0.00786	0.0327
Complement	Wikipathways	7	FGA;FGB;CD93;C3;ALB;C8A;CFB	95 (95)	0.000154	0.0332	0		0 (0)	1	1	0.000154	0.0332
Synthesis of (16-20)-hydroxyeicosatetraenoic acids (HETE)	Reactome	1	CYP4F2	9 (9)	0.105	1	2	C00005;C00219	7 (11)	0.00982	0.0478	0.00809	0.0336
Linoleate metabolism	EHMN	1	PLA2G2F	71 (71)	0.583	1	4	C00005;C00051;C01601;C08261	24 (24)	0.00182	0.0116	0.00833	0.0345
Proteasome Degradation	Wikipathways	5	UBC;UBB;PSMB4;UBA7;PSMA5	64 (64)	0.00107	0.15	0		1 (1)	1	1	0.00837	0.0346
Cyclophosphamide Action Pathway	SMPDB	0		9 (9)	1	1	4	C00004;C00005;C00051;C00003	21 (22)	0.00108	0.00776	0.00846	0.0346
Pantothenate and CoA Biosynthesis	SMPDB	0		6 (6)	1	1	4	C00020;C00864;C00882;C00010	21 (21)	0.00108	0.00776	0.00846	0.0346
Cyclophosphamide Metabolism Pathway	SMPDB	0		9 (9)	1	1	4	C00004;C00005;C00051;C00003	21 (22)	0.00108	0.00776	0.00846	0.0346
folate transformations	HumanCyc	0		12 (12)	1	1	4	C00004;C00005;C00073;C00003	21 (21)	0.00108	0.00776	0.00846	0.0346
Branched-chain amino acid catabolism	Reactome	0		17 (17)	1	1	5	C00010;C00004;C00025;C00123;C00003	36 (36)	0.00113	0.00811	0.00882	0.036
Butanoate metabolism	EHMN	0		23 (23)	1	1	5	C00020;C00010;C00004;C00003;C00025	36 (36)	0.00113	0.00811	0.00882	0.036
Glycerophospholipid Biosynthetic Pathway	Wikipathways	0		0 (0)	1	1	3	C00116;C00004;C00137	18 (25)	0.00709	0.0366	0.00709	0.0366
Respiratory electron transport_ ATP synthesis by chemiosmotic coupling_ and heat production by uncoupling proteins.	Wikipathways	0		0 (0)	1	1	3	C00020;C00004;C00003	18 (20)	0.00709	0.0366	0.00709	0.0366
mRNA Capping	Wikipathways	0		0 (0)	1	1	2	C00021;C00144	6 (6)	0.00712	0.0366	0.00712	0.0366
Deadenylation-dependent mRNA decay	Wikipathways	0		0 (0)	1	1	2	C00020;C00144	6 (7)	0.00712	0.0366	0.00712	0.0366
Glycerophospholipid Biosynthetic Pathway	Wikipathways	0		0 (0)	1	1	2	C00116;C00137	6 (9)	0.00712	0.0366	0.00712	0.0366
Doxepin Metabolism Pathway	SMPDB	0		5 (5)	1	1	3	C00004;C00005;C00003	10 (10)	0.00119	0.00831	0.00919	0.0368
Utilization of Ketone Bodies	Reactome	0		3 (3)	1	1	3	C00010;C00004;C00003	10 (10)	0.00119	0.00831	0.00919	0.0368
Dimethyl-branched-chain fatty acid mitochondrial beta-oxidation	EHMN	0		12 (12)	1	1	3	C00010;C00004;C00003	10 (10)	0.00119	0.00831	0.00919	0.0368
Trihydroxycoprostanoyl-CoA beta-oxidation	EHMN	0		12 (12)	1	1	3	C00010;C00004;C00003	10 (10)	0.00119	0.00831	0.00919	0.0368
Proline catabolism	Reactome	0		2 (2)	1	1	3	C00004;C00025;C00003	10 (10)	0.00119	0.00831	0.00919	0.0368
Vitamin C (ascorbate) metabolism	Reactome	0		8 (8)	1	1	3	C00004;C00051;C00003	10 (12)	0.00119	0.00831	0.00919	0.0368
palmitate biosynthesis	HumanCyc	0		7 (8)	1	1	3	C00249;C00005;C00010	10 (10)	0.00119	0.00831	0.00919	0.0368
ketolysis	HumanCyc	0		5 (5)	1	1	3	C00010;C00004;C00003	10 (10)	0.00119	0.00831	0.00919	0.0368
asparagine degradation	HumanCyc	0		5 (5)	1	1	3	C00152;C00049;C00025	10 (10)	0.00119	0.00831	0.00919	0.0368
Gastrin-CREB signalling pathway via PKC and MAPK	Wikipathways	0		0 (0)	1	1	4	C00388;C00249;C00025;C01585	35 (40)	0.00743	0.0381	0.00743	0.0381
GPCR downstream signaling	Reactome	5	CCL5;ARHGEF16;C3;ITPR3;OR2B11	958 (960)	0.993	1	8	C00116;C00388;C00695;C00020;C00249;C00025;C00219;C01585	96 (124)	0.00128	0.00895	0.00976	0.039
Taste transduction - Homo sapiens (human)	KEGG	1	ITPR3	53 (53)	0.479	1	3	C00130;C00025;C00144	13 (13)	0.00269	0.0161	0.00987	0.0391
Cellular response to heat stress	Reactome	2	HSPA8;UBB	52 (52)	0.132	1	2	C00010;C00003	7 (8)	0.00982	0.0478	0.00992	0.0391
Phospholipid Biosynthesis	SMPDB	0		28 (28)	1	1	4	C00114;C00004;C01233;C00003	22 (26)	0.0013	0.00895	0.00992	0.0391
Neurotransmitter Clearance In The Synaptic Cleft	Reactome	0		8 (8)	1	1	4	C00114;C00021;C00004;C00003	22 (22)	0.0013	0.00895	0.00992	0.0391
tryptophan degradation	HumanCyc	0		9 (9)	1	1	4	C00010;C00004;C00005;C00003	22 (22)	0.0013	0.00895	0.00992	0.0391
Phytanic acid peroxisomal oxidation	EHMN	0		16 (16)	1	1	4	C00020;C00010;C00004;C00003	22 (22)	0.0013	0.00895	0.00992	0.0391
NAD Biosynthesis II (from tryptophan)	Wikipathways	0		8 (8)	1	1	4	C00020;C00005;C00003;C00025	22 (23)	0.0013	0.00895	0.00992	0.0391
Glutathione metabolism - Homo sapiens (human)	KEGG	0		51 (51)	1	1	5	C00005;C00051;C01879;C00025;C00315	38 (38)	0.00146	0.01	0.011	0.0431
Pyrimidine metabolism	Reactome	0		24 (24)	1	1	6	C00099;C00005;C00025;C00049;C00475;C00299	56 (57)	0.00146	0.01	0.011	0.0431
Asymmetric localization of PCP proteins	Reactome	3	UBB;UBC;FZD5	19 (19)	0.00149	0.184	0		2 (2)	1	1	0.0112	0.0436
Renal cell carcinoma - Homo sapiens (human)	KEGG	0		66 (66)	1	1	2	C00149;C00122	3 (3)	0.00149	0.0102	0.0112	0.0436
Complement and coagulation cascades - Homo sapiens (human)	KEGG	5	FGA;FGB;CFB;C3;C8A	69 (69)	0.0015	0.184	0		2 (2)	1	1	0.0113	0.0438
Membrane Trafficking	Reactome	6	GJA1;HSPA8;UBB;UBC;TBC1D4;FTH1	151 (151)	0.0103	0.464	1	C00020	7 (7)	0.148	0.419	0.0114	0.0444
&alpha;-tocopherol degradation	HumanCyc	1	CYP4F2	1 (1)	0.0122	0.464	1	C00005	6 (9)	0.128	0.383	0.0116	0.0452
SIDS Susceptibility Pathways	Wikipathways	2	YBX1;GJA1	159 (159)	0.581	1	3	C00114;C00082;C00079	13 (13)	0.00269	0.0161	0.0117	0.0452
Imipramine Metabolism Pathway	SMPDB	0		6 (6)	1	1	3	C00004;C00005;C00003	11 (11)	0.00161	0.0107	0.0119	0.0452
D-glucuronate degradation	HumanCyc	0		2 (2)	1	1	3	C00004;C00005;C00003	11 (12)	0.00161	0.0107	0.0119	0.0452
Clomipramine Metabolism Pathway	SMPDB	0		4 (4)	1	1	3	C00004;C00005;C00003	11 (11)	0.00161	0.0107	0.0119	0.0452
Ketone body metabolism	Reactome	0		5 (5)	1	1	3	C00010;C00004;C00003	11 (11)	0.00161	0.0107	0.0119	0.0452
epoxysqualene biosynthesis	HumanCyc	0		2 (2)	1	1	3	C00004;C00005;C00003	11 (11)	0.00161	0.0107	0.0119	0.0452
taurine biosynthesis	HumanCyc	0		3 (3)	1	1	3	C00519;C00004;C00003	11 (11)	0.00161	0.0107	0.0119	0.0452
glycine betaine degradation	HumanCyc	0		5 (5)	1	1	3	C00073;C01026;C00719	11 (11)	0.00161	0.0107	0.0119	0.0452
Phosphate bond hydrolysis by NUDT proteins	Reactome	0		6 (6)	1	1	3	C00020;C00130;C00117	11 (22)	0.00161	0.0107	0.0119	0.0452
Plasmalogen biosynthesis	Reactome	0		4 (4)	1	1	3	C00010;C00005;C00249	11 (12)	0.00161	0.0107	0.0119	0.0452
serine biosynthesis (phosphorylated route)	HumanCyc	0		4 (4)	1	1	3	C00004;C00025;C00003	11 (11)	0.00161	0.0107	0.0119	0.0452
Synthesis of Lipoxins (LX)	Reactome	0		6 (6)	1	1	3	C00004;C00005;C00003	11 (16)	0.00161	0.0107	0.0119	0.0452
Synthesis and interconversion of nucleotide di- and triphosphates	Reactome	0		19 (19)	1	1	5	C00020;C00005;C00051;C00025;C00144	39 (39)	0.00164	0.0109	0.0122	0.046
Latent infection of Homo sapiens with Mycobacterium tuberculosis	Reactome	1	ATP6V1D	33 (33)	0.333	1	3	C00327;C00005;C00051	16 (23)	0.00502	0.0271	0.0124	0.0466
Phagosomal maturation (early endosomal stage)	Reactome	1	ATP6V1D	33 (33)	0.333	1	3	C00327;C00005;C00051	16 (21)	0.00502	0.0271	0.0124	0.0466
HIV Infection	Reactome	7	TPR;UBB;UBC;B2M;TAF1;LCK;NUP88	175 (175)	0.00553	0.371	1	C00010	16 (16)	0.306	0.699	0.0125	0.0469
3-Methylcrotonyl Coa Carboxylase Deficiency Type I	SMPDB	0		30 (30)	1	1	6	C00010;C00004;C00003;C00025;C06001;C00123	58 (58)	0.00176	0.0113	0.0129	0.0469
Propionic Acidemia	SMPDB	0		30 (30)	1	1	6	C00010;C00004;C00003;C00025;C06001;C00123	58 (58)	0.00176	0.0113	0.0129	0.0469
3-Hydroxy-3-Methylglutaryl-CoA Lyase Deficiency	SMPDB	0		30 (30)	1	1	6	C00010;C00004;C00003;C00025;C06001;C00123	58 (58)	0.00176	0.0113	0.0129	0.0469
Isobutyryl-coa dehydrogenase deficiency	SMPDB	0		30 (30)	1	1	6	C00010;C00004;C00003;C00025;C06001;C00123	58 (58)	0.00176	0.0113	0.0129	0.0469
3-hydroxyisobutyric aciduria	SMPDB	0		30 (30)	1	1	6	C00010;C00004;C00003;C00025;C06001;C00123	58 (58)	0.00176	0.0113	0.0129	0.0469
3-hydroxyisobutyric acid dehydrogenase deficiency	SMPDB	0		30 (30)	1	1	6	C00010;C00004;C00003;C00025;C06001;C00123	58 (58)	0.00176	0.0113	0.0129	0.0469
Isovaleric acidemia	SMPDB	0		30 (30)	1	1	6	C00010;C00004;C00003;C00025;C06001;C00123	58 (58)	0.00176	0.0113	0.0129	0.0469
Methylmalonate Semialdehyde Dehydrogenase Deficiency	SMPDB	0		30 (30)	1	1	6	C00010;C00004;C00003;C00025;C06001;C00123	58 (58)	0.00176	0.0113	0.0129	0.0469
3-Methylglutaconic Aciduria Type IV	SMPDB	0		30 (30)	1	1	6	C00010;C00004;C00003;C00025;C06001;C00123	58 (58)	0.00176	0.0113	0.0129	0.0469
3-Methylglutaconic Aciduria Type III	SMPDB	0		30 (30)	1	1	6	C00010;C00004;C00003;C00025;C06001;C00123	58 (58)	0.00176	0.0113	0.0129	0.0469
Beta-Ketothiolase Deficiency	SMPDB	0		30 (30)	1	1	6	C00010;C00004;C00003;C00025;C06001;C00123	58 (58)	0.00176	0.0113	0.0129	0.0469
Isovaleric Aciduria	SMPDB	0		30 (30)	1	1	6	C00010;C00004;C00003;C00025;C06001;C00123	58 (58)	0.00176	0.0113	0.0129	0.0469
Methylmalonic Aciduria	SMPDB	0		30 (30)	1	1	6	C00010;C00004;C00003;C00025;C06001;C00123	58 (58)	0.00176	0.0113	0.0129	0.0469
Maple Syrup Urine Disease	SMPDB	0		30 (30)	1	1	6	C00010;C00004;C00003;C00025;C06001;C00123	58 (58)	0.00176	0.0113	0.0129	0.0469
3-Methylglutaconic Aciduria Type I	SMPDB	0		30 (30)	1	1	6	C00010;C00004;C00003;C00025;C06001;C00123	58 (58)	0.00176	0.0113	0.0129	0.0469
Valine_ Leucine and Isoleucine Degradation	SMPDB	0		30 (30)	1	1	6	C00010;C00004;C00003;C00025;C06001;C00123	58 (58)	0.00176	0.0113	0.0129	0.0469
2-Methyl-3-Hydroxybutryl CoA Dehydrogenase Deficiency	SMPDB	0		30 (30)	1	1	6	C00010;C00004;C00003;C00025;C06001;C00123	58 (58)	0.00176	0.0113	0.0129	0.0469
Cholesterol biosynthesis	Wikipathways	0		0 (0)	1	1	4	C00010;C00004;C00005;C00003	38 (42)	0.00995	0.0482	0.00995	0.0482
NAD <i>de novo</i> biosynthesis	HumanCyc	0		12 (12)	1	1	4	C00020;C00005;C00025;C00003	24 (24)	0.00182	0.0116	0.0133	0.0483
Attenuation phase	Reactome	2	HSPA8;UBB	27 (27)	0.0424	0.648	1	C00010	2 (2)	0.0446	0.168	0.0138	0.0499
Tryptophan Metabolism	SMPDB	0		19 (19)	1	1	6	C00010;C00021;C00004;C00005;C00025;C00003	59 (60)	0.00192	0.0122	0.0139	0.0504
FOXA1 transcription factor network	PID	4	APOB;FOXA3;ATP5J;SOD1	44 (44)	0.00196	0.206	0		3 (3)	1	1	0.0142	0.0512
regulation of FZD by ubiquitination	Reactome	3	UBB;UBC;FZD5	21 (21)	0.002	0.206	0		1 (1)	1	1	0.0145	0.0521
Neurotransmitter Release Cycle	Wikipathways	0		0 (0)	1	1	3	C00114;C00010;C00025	21 (21)	0.011	0.0526	0.011	0.0526
Platelet activation_ signaling and aggregation	Reactome	7	LAT;FGA;FGB;ALB;SOD1;LCK;ITPR3	208 (208)	0.0136	0.477	2	C00116;C00219	31 (31)	0.154	0.437	0.015	0.0537
Vitamin B9 (folate) metabolism	EHMN	1	SLC25A22	27 (27)	0.282	1	4	C00004;C00005;C00025;C00003	35 (35)	0.00743	0.0381	0.015	0.0537
Synthesis of bile acids and bile salts via 27-hydroxycholesterol	Reactome	0		11 (11)	1	1	3	C00004;C00005;C00003	12 (15)	0.00211	0.0132	0.0151	0.0537
glutaryl-CoA degradation	HumanCyc	0		4 (4)	1	1	3	C00010;C00004;C00003	12 (12)	0.00211	0.0132	0.0151	0.0537
heme degradation	HumanCyc	0		4 (4)	1	1	3	C00004;C00005;C00003	12 (12)	0.00211	0.0132	0.0151	0.0537
ketogenesis	HumanCyc	0		8 (8)	1	1	3	C00010;C00004;C00003	12 (12)	0.00211	0.0132	0.0151	0.0537
2-amino-3-carboxymuconate semialdehyde degradation to glutaryl-CoA	HumanCyc	0		2 (2)	1	1	3	C00010;C00004;C00003	12 (12)	0.00211	0.0132	0.0151	0.0537
Mitochondrial Beta-Oxidation of Medium Chain Saturated Fatty Acids	SMPDB	0		8 (8)	1	1	4	C00020;C00010;C00004;C00003	25 (25)	0.00213	0.0133	0.0152	0.0539
Mitochondrial Beta-Oxidation of Long Chain Saturated Fatty Acids	SMPDB	0		10 (10)	1	1	4	C00020;C00010;C00004;C00003	25 (26)	0.00213	0.0133	0.0152	0.0539
CDK-mediated phosphorylation and removal of Cdc6	Reactome	2	UBB;UBC	6 (6)	0.00214	0.206	0		2 (2)	1	1	0.0153	0.0539
Ubiquitin-dependent degradation of Cyclin D1	Reactome	2	UBB;UBC	6 (6)	0.00214	0.206	0		2 (2)	1	1	0.0153	0.0539
Ubiquitin-dependent degradation of Cyclin D	Reactome	2	UBB;UBC	6 (6)	0.00214	0.206	0		2 (2)	1	1	0.0153	0.0539
Phase 1 - Functionalization of compounds	Wikipathways	0		0 (0)	1	1	7	C00010;C00020;C00004;C00005;C00003;C00219;C00315	111 (136)	0.0119	0.0569	0.0119	0.0569
Cell Cycle_ Mitotic	Reactome	5	UBB;TPR;UBC;SMC3;NUP88	433 (433)	0.613	1	4	C00020;C00021;C00010;C00144	29 (29)	0.00374	0.0211	0.0162	0.057
Downregulation of SMAD2/3:SMAD4 transcriptional activity	Reactome	2	UBB;UBC	21 (21)	0.0266	0.541	1	C00003	4 (4)	0.0873	0.288	0.0164	0.0576
Thyroid hormone synthesis - Homo sapiens (human)	KEGG	2	SLC26A4;ITPR3	72 (72)	0.219	1	3	C00117;C00005;C00051	21 (21)	0.011	0.0526	0.0169	0.0593
Cysteine Metabolism	SMPDB	0		9 (9)	1	1	4	C00020;C00004;C00025;C00003	26 (26)	0.00248	0.0153	0.0173	0.0604
Degradation of cysteine and homocysteine	Reactome	0		8 (8)	1	1	4	C00519;C00149;C00004;C00003	26 (29)	0.00248	0.0153	0.0173	0.0604
Beta-mercaptolactate-cysteine disulfiduria	SMPDB	0		9 (9)	1	1	4	C00020;C00004;C00025;C00003	26 (26)	0.00248	0.0153	0.0173	0.0604
Pyruvate metabolism - Homo sapiens (human)	KEGG	3	ACACB;PDHB;MDH1	42 (42)	0.0144	0.487	2	C00149;C00122	34 (34)	0.178	0.473	0.0178	0.062
Regulation of Complement cascade	Reactome	3	C8A;CFB;C3	23 (23)	0.00262	0.246	0		2 (3)	1	1	0.0182	0.0629
Acetaminophen Metabolism Pathway	SMPDB	0		29 (30)	1	1	3	C00004;C00051;C00003	13 (16)	0.00269	0.0161	0.0186	0.0629
Succinyl CoA: 3-ketoacid CoA transferase deficiency	SMPDB	0		5 (5)	1	1	3	C00010;C00004;C00003	13 (13)	0.00269	0.0161	0.0186	0.0629
Ketone Body Metabolism	SMPDB	0		5 (5)	1	1	3	C00010;C00004;C00003	13 (13)	0.00269	0.0161	0.0186	0.0629
tyrosine degradation	HumanCyc	0		5 (5)	1	1	3	C00082;C00025;C00122	13 (13)	0.00269	0.0161	0.0186	0.0629
Beta oxidation of palmitoyl-CoA to myristoyl-CoA	Reactome	0		3 (3)	1	1	3	C00010;C00004;C00003	13 (13)	0.00269	0.0161	0.0186	0.0629
Beta oxidation of decanoyl-CoA to octanoyl-CoA-CoA	Reactome	0		5 (5)	1	1	3	C00010;C00004;C00003	13 (13)	0.00269	0.0161	0.0186	0.0629
Glucocorticoid biosynthesis	Reactome	0		8 (8)	1	1	3	C00004;C00005;C00003	13 (14)	0.00269	0.0161	0.0186	0.0629
Beta-oxidation of very long chain fatty acids	Reactome	0		6 (6)	1	1	3	C00010;C00004;C00003	13 (17)	0.00269	0.0161	0.0186	0.0629
Methionine salvage pathway	Reactome	0		6 (6)	1	1	3	C00147;C00073;C00170	13 (17)	0.00269	0.0161	0.0186	0.0629
estradiol biosynthesis I	HumanCyc	0		6 (6)	1	1	3	C00004;C00005;C00003	13 (13)	0.00269	0.0161	0.0186	0.0629
Beta oxidation of myristoyl-CoA to lauroyl-CoA	Reactome	0		3 (3)	1	1	3	C00010;C00004;C00003	13 (13)	0.00269	0.0161	0.0186	0.0629
Beta oxidation of lauroyl-CoA to decanoyl-CoA-CoA	Reactome	0		5 (5)	1	1	3	C00010;C00004;C00003	13 (13)	0.00269	0.0161	0.0186	0.0629
Beta oxidation of octanoyl-CoA to hexanoyl-CoA	Reactome	0		5 (5)	1	1	3	C00010;C00004;C00003	13 (13)	0.00269	0.0161	0.0186	0.0629
Beta oxidation of hexanoyl-CoA to butanoyl-CoA	Reactome	0		5 (5)	1	1	3	C00010;C00004;C00003	13 (13)	0.00269	0.0161	0.0186	0.0629
Serine biosynthesis	Reactome	0		3 (3)	1	1	3	C00004;C00003;C00025	13 (13)	0.00269	0.0161	0.0186	0.0629
Synthesis of 5-eicosatetraenoic acids	Reactome	0		6 (6)	1	1	3	C00005;C00051;C00219	13 (13)	0.00269	0.0161	0.0186	0.0629
Post-translational protein modification	Reactome	1	SEMA5A	271 (271)	0.966	1	8	C00010;C00159;C00020;C00004;C00005;C00003;C00025;C00315	109 (122)	0.00289	0.0172	0.0192	0.0647
The activation of arylsulfatases	Reactome	0		13 (13)	1	1	2	C00004;C00003	4 (4)	0.00293	0.0172	0.02	0.0665
formation of the beta-catenin:TCF transactivating complex	Reactome	0		92 (92)	1	1	2	C00010;C00021	4 (4)	0.00293	0.0172	0.02	0.0665
aspartate biosynthesis	HumanCyc	0		2 (2)	1	1	2	C00049;C00025	4 (4)	0.00293	0.0172	0.02	0.0665
Removal of the Flap Intermediate	Reactome	0		14 (14)	1	1	2	C00020;C00144	4 (4)	0.00293	0.0172	0.02	0.0665
Processive synthesis on the lagging strand	Reactome	0		15 (15)	1	1	2	C00020;C00144	4 (4)	0.00293	0.0172	0.02	0.0665
histamine biosynthesis	HumanCyc	0		1 (1)	1	1	2	C00388;C00135	4 (4)	0.00293	0.0172	0.02	0.0665
<i>S</i>-methyl-5_-thioadenosine degradation	HumanCyc	0		1 (1)	1	1	2	C00147;C00170	4 (4)	0.00293	0.0172	0.02	0.0665
Class II GLUTs	Reactome	0		4 (4)	1	1	2	C00095;C00366	4 (4)	0.00293	0.0172	0.02	0.0665
Autodegradation of the E3 ubiquitin ligase COP1	Reactome	2	UBB;UBC	7 (7)	0.00297	0.265	0		2 (2)	1	1	0.0203	0.0672
Galactose metabolism - Homo sapiens (human)	KEGG	0		31 (31)	1	1	5	C00159;C00116;C00095;C00794;C00137	45 (45)	0.00313	0.0183	0.0212	0.0701
Cysteine and methionine metabolism - Homo sapiens (human)	KEGG	1	MDH1	37 (37)	0.365	1	5	C00021;C00049;C00073;C00170;C00051	57 (57)	0.00869	0.0442	0.0214	0.0708
Homocystinuria due to defect of N(5_10)-methylene THF deficiency	SMPDB	0		14 (14)	1	1	4	C00004;C00005;C00025;C00003	28 (28)	0.00328	0.0188	0.022	0.0718
Folate Metabolism	SMPDB	0		14 (14)	1	1	4	C00004;C00005;C00025;C00003	28 (28)	0.00328	0.0188	0.022	0.0718
Glucose-6-phosphate dehydrogenase deficiency	SMPDB	0		14 (14)	1	1	4	C00020;C00117;C00005;C00121	28 (28)	0.00328	0.0188	0.022	0.0718
Ribose-5-phosphate isomerase deficiency	SMPDB	0		14 (14)	1	1	4	C00020;C00117;C00005;C00121	28 (28)	0.00328	0.0188	0.022	0.0718
Transaldolase deficiency	SMPDB	0		14 (14)	1	1	4	C00020;C00117;C00005;C00121	28 (28)	0.00328	0.0188	0.022	0.0718
Vitamin A (retinol) metabolism	EHMN	0		25 (25)	1	1	4	C00010;C00004;C00005;C00003	28 (28)	0.00328	0.0188	0.022	0.0718
Alanine_ aspartate and glutamate metabolism - Homo sapiens (human)	KEGG	0		36 (36)	1	1	4	C00152;C00049;C00025;C00122	28 (28)	0.00328	0.0188	0.022	0.0718
Pentose Phosphate Pathway	SMPDB	0		14 (14)	1	1	4	C00020;C00117;C00005;C00121	28 (28)	0.00328	0.0188	0.022	0.0718
Import of palmitoyl-CoA into the mitochondrial matrix	Reactome	1	ACACB	10 (10)	0.115	1	2	C00010;C02990	12 (12)	0.0287	0.119	0.0222	0.0723
Cell Cycle	Reactome	5	UBB;TPR;UBC;SMC3;NUP88	476 (476)	0.695	1	4	C00020;C00021;C00010;C00144	31 (31)	0.00478	0.0263	0.0223	0.0724
androgen biosynthesis	HumanCyc	0		7 (7)	1	1	3	C00004;C00005;C00003	14 (15)	0.00337	0.0191	0.0226	0.0727
2-oxobutanoate degradation	HumanCyc	0		8 (8)	1	1	3	C00010;C00004;C00003	14 (14)	0.00337	0.0191	0.0226	0.0727
glutathione-mediated detoxification	HumanCyc	0		22 (22)	1	1	3	C00010;C00051;C00025	14 (14)	0.00337	0.0191	0.0226	0.0727
Mineralocorticoid biosynthesis	Reactome	0		7 (7)	1	1	3	C00004;C00005;C00003	14 (15)	0.00337	0.0191	0.0226	0.0727
NAD biosynthesis from 2-amino-3-carboxymuconate semialdehyde	HumanCyc	0		5 (5)	1	1	3	C00020;C00025;C00003	14 (14)	0.00337	0.0191	0.0226	0.0727
Late Phase of HIV Life Cycle	Reactome	5	TAF1;UBB;TPR;UBC;NUP88	122 (122)	0.0166	0.529	1	C00010	10 (10)	0.204	0.519	0.0227	0.073
Stimuli-sensing channels	Reactome	3	UBB;UBC;TRPC4AP	92 (92)	0.102	1	2	C00020;C00366	13 (14)	0.0334	0.136	0.0228	0.0731
Platelet homeostasis	Wikipathways	0		0 (0)	1	1	3	C00327;C00005;C00144	24 (24)	0.0159	0.0732	0.0159	0.0732
Dopamine metabolism	Wikipathways	1	SOD1	13 (13)	0.147	1	3	C00021;C00082;C00051	28 (31)	0.0242	0.103	0.0237	0.0758
Arachidonic acid metabolism	Reactome	1	CYP4F2	50 (50)	0.459	1	6	C00004;C00005;C00003;C00025;C00219;C00051	78 (101)	0.00778	0.0399	0.0237	0.0758
Famotidine Action Pathway	SMPDB	1	CA1	11 (11)	0.126	1	2	C00388;C00025	12 (13)	0.0287	0.119	0.024	0.0766
Methotrexate Action Pathway	SMPDB	0		14 (14)	1	1	4	C00004;C00005;C00025;C00003	29 (29)	0.00374	0.0211	0.0246	0.0785
Primary bile acid biosynthesis - Homo sapiens (human)	KEGG	0		17 (17)	1	1	5	C05122;C05466;C05465;C00695;C01921	47 (47)	0.0038	0.0214	0.025	0.0794
Miscellaneous substrates	Reactome	1	CYP4F2	12 (12)	0.137	1	2	C00005;C00219	12 (15)	0.0287	0.119	0.0257	0.0812
Stabilization of p53	Reactome	2	UBB;UBC	8 (8)	0.00393	0.306	0		2 (2)	1	1	0.0257	0.0812
p53-Independent DNA Damage Response	Reactome	2	UBB;UBC	8 (8)	0.00393	0.306	0		2 (2)	1	1	0.0257	0.0812
p53-Independent G1/S DNA damage checkpoint	Reactome	2	UBB;UBC	8 (8)	0.00393	0.306	0		2 (2)	1	1	0.0257	0.0812
Ubiquitin Mediated Degradation of Phosphorylated Cdc25A	Reactome	2	UBB;UBC	8 (8)	0.00393	0.306	0		2 (2)	1	1	0.0257	0.0812
Prostaglandin formation from dihomo gama-linoleic acid	EHMN	1	NUP88	31 (31)	0.317	1	2	C00004;C00003	8 (8)	0.0129	0.0602	0.0265	0.0837
De novo fatty acid biosynthesis	EHMN	1	NUP88	43 (43)	0.41	1	5	C00020;C00249;C06424;C00005;C00010	59 (59)	0.01	0.0485	0.0267	0.084
tryptophan degradation X (mammalian_ via tryptamine)	HumanCyc	0		4 (4)	1	1	3	C00004;C00005;C00003	15 (15)	0.00415	0.0231	0.0269	0.084
4-hydroxyproline degradation	HumanCyc	0		4 (4)	1	1	3	C00004;C00025;C00003	15 (17)	0.00415	0.0231	0.0269	0.084
putrescine degradation III	HumanCyc	0		10 (10)	1	1	3	C00010;C00004;C00003	15 (15)	0.00415	0.0231	0.0269	0.084
serine and glycine biosynthesis	HumanCyc	0		7 (7)	1	1	3	C00004;C00025;C00003	15 (15)	0.00415	0.0231	0.0269	0.084
UTP and CTP dephosphorylation I	HumanCyc	0		3 (3)	1	1	3	C00475;C00025;C00299	15 (15)	0.00415	0.0231	0.0269	0.084
Vitamin B12 (cyanocobalamin) metabolism	EHMN	0		0 (0)	1	1	2	C00021;C00005	10 (10)	0.0201	0.0879	0.0201	0.0879
Synthesis of DNA	Wikipathways	0		0 (0)	1	1	2	C00020;C00144	10 (10)	0.0201	0.0879	0.0201	0.0879
Synthesis of DNA	Reactome	2	UBB;UBC	52 (52)	0.132	1	2	C00020;C00144	13 (13)	0.0334	0.136	0.0283	0.0883
Glycolysis	Reactome	1	PFKFB4	27 (28)	0.282	1	3	C00020;C00004;C00003	24 (24)	0.0159	0.0732	0.0288	0.0896
gluconeogenesis	HumanCyc	1	MDH1	25 (26)	0.264	1	3	C00149;C00004;C00003	25 (26)	0.0178	0.0796	0.03	0.093
Folate Metabolism	Wikipathways	3	APOB;ALB;SOD1	66 (66)	0.0465	0.648	3	C00021;C00005;C00073	50 (65)	0.102	0.331	0.0301	0.0933
Facilitative Na+-independent glucose transporters	Reactome	0		12 (12)	1	1	2	C00095;C00366	5 (5)	0.00481	0.0263	0.0305	0.0933
FoxO signaling pathway - Homo sapiens (human)	KEGG	0		133 (133)	1	1	2	C00020;C00025	5 (5)	0.00481	0.0263	0.0305	0.0933
glutathione redox reactions II	HumanCyc	0		2 (2)	1	1	2	C00005;C00051	5 (5)	0.00481	0.0263	0.0305	0.0933
lactate fermentation (reoxidation of cytosolic NADH)	HumanCyc	0		5 (5)	1	1	2	C00004;C00003	5 (5)	0.00481	0.0263	0.0305	0.0933
Removal of the Flap Intermediate from the C-strand	Reactome	0		10 (10)	1	1	2	C00020;C00144	5 (5)	0.00481	0.0263	0.0305	0.0933
mRNA decay by 5_ to 3_ exoribonuclease	Reactome	0		15 (15)	1	1	2	C00020;C00144	5 (7)	0.00481	0.0263	0.0305	0.0933
progesterone biosynthesis	HumanCyc	0		2 (2)	1	1	2	C00004;C00003	5 (6)	0.00481	0.0263	0.0305	0.0933
SIRT1 negatively regulates rRNA Expression	Reactome	0		69 (69)	1	1	2	C00021;C00003	5 (6)	0.00481	0.0263	0.0305	0.0933
Fatty acids	Reactome	1	CYP4F2	15 (15)	0.168	1	2	C00005;C00219	12 (14)	0.0287	0.119	0.0305	0.0933
PTM: gamma carboxylation_ hypusine formation and arylsulfatase activation	Reactome	0		27 (27)	1	1	3	C00004;C00003;C00315	16 (16)	0.00502	0.0271	0.0316	0.096
(S)-reticuline biosynthesis	HumanCyc	0		1 (1)	1	1	3	C00021;C00082;C00025	16 (16)	0.00502	0.0271	0.0316	0.096
Beta-oxidation of pristanoyl-CoA	Reactome	0		8 (8)	1	1	3	C00010;C00004;C00003	16 (22)	0.00502	0.0271	0.0316	0.096
zymosterol biosynthesis	HumanCyc	0		6 (6)	1	1	3	C00004;C00005;C00003	16 (22)	0.00502	0.0271	0.0316	0.096
Transport of Glycerol from Adipocytes to the Liver by Aquaporins	Wikipathways	0		0 (0)	1	1	1	C00116	1 (1)	0.0226	0.0972	0.0226	0.0972
WNT ligand biogenesis and trafficking	Wikipathways	0		0 (0)	1	1	1	C00010	1 (2)	0.0226	0.0972	0.0226	0.0972
Beta2 integrin cell surface interactions	PID	3	FGA;FGB;C3	29 (29)	0.00513	0.371	0		6 (6)	1	1	0.0322	0.0975
Squalene and cholesterol biosynthesis	EHMN	1	NUP88	37 (37)	0.365	1	4	C00010;C00004;C00005;C00003	42 (42)	0.0141	0.0657	0.0323	0.0977
Parkinsons Disease Pathway	Wikipathways	2	UBB;UBA7	38 (38)	0.078	0.86	1	C00082	3 (4)	0.0662	0.236	0.0323	0.0977
Metabolism of nitric oxide	Reactome	0		20 (20)	1	1	4	C00327;C00249;C00005;C00079	32 (35)	0.00537	0.0289	0.0334	0.101
eNOS activation and regulation	Reactome	0		20 (20)	1	1	4	C00327;C00249;C00005;C00079	32 (35)	0.00537	0.0289	0.0334	0.101
Creatine metabolism	Reactome	1	CKMT2	11 (11)	0.126	1	2	C00021;C00300	15 (15)	0.0437	0.168	0.0342	0.103
Integration of energy metabolism	Wikipathways	0		0 (0)	1	1	3	C00020;C00249;C00117	28 (31)	0.0242	0.103	0.0242	0.103
Telomere Maintenance	Wikipathways	0		0 (0)	1	1	2	C00020;C00144	11 (11)	0.0242	0.103	0.0242	0.103
Effects of PIP2 hydrolysis	Wikipathways	0		0 (0)	1	1	2	C00116;C00219	11 (12)	0.0242	0.103	0.0242	0.103
Establishment of Sister Chromatid Cohesion	Reactome	1	SMC3	11 (11)	0.126	1	1	C00010	2 (2)	0.0446	0.168	0.0348	0.105
Lipoprotein metabolism	Reactome	3	APOA4;APOB;ALB	30 (30)	0.00565	0.371	0		18 (18)	1	1	0.0349	0.105
DNA Replication	Reactome	2	UBB;UBC	57 (57)	0.153	1	2	C00020;C00144	14 (14)	0.0384	0.152	0.0361	0.108
HSF1-dependent transactivation	Reactome	2	HSPA8;UBB	35 (35)	0.0676	0.785	1	C00010	4 (4)	0.0873	0.288	0.0362	0.108
Retrograde endocannabinoid signaling - Homo sapiens (human)	KEGG	1	ITPR3	102 (103)	0.715	1	3	C00116;C00025;C00219	19 (19)	0.00828	0.0423	0.0363	0.108
Bile secretion - Homo sapiens (human)	KEGG	1	SLC22A7	72 (72)	0.588	1	9	C05122;C00114;C05465;C00366;C00695;C05466;C00315;C00051;C01921	162 (162)	0.0101	0.0486	0.0363	0.108
WNT ligand biogenesis and trafficking	Reactome	1	SNX3	25 (25)	0.264	1	1	C00010	1 (2)	0.0226	0.0972	0.0365	0.108
Lidocaine (Local Anaesthetic) Metabolism Pathway	SMPDB	0		4 (4)	1	1	3	C00004;C00005;C00003	17 (17)	0.006	0.0319	0.0367	0.108
Spermidine and Spermine Biosynthesis	SMPDB	0		6 (6)	1	1	3	C00073;C00170;C00315	17 (17)	0.006	0.0319	0.0367	0.108
Pentose phosphate pathway (hexose monophosphate shunt)	Reactome	0		7 (7)	1	1	3	C00117;C00005;C00199	17 (17)	0.006	0.0319	0.0367	0.108
Androgen biosynthesis	Reactome	0		11 (11)	1	1	3	C00004;C00005;C00003	17 (17)	0.006	0.0319	0.0367	0.108
dopamine degradation	HumanCyc	0		7 (8)	1	1	3	C00021;C00004;C00003	17 (17)	0.006	0.0319	0.0367	0.108
Regulation of the Fanconi anemia pathway	Reactome	2	UBB;UBC	10 (10)	0.00622	0.371	0		1 (1)	1	1	0.0378	0.111
alternative complement pathway	BioCarta	2	C8A;C3	10 (10)	0.00622	0.371	0		2 (2)	1	1	0.0378	0.111
Nitrogen metabolism - Homo sapiens (human)	KEGG	2	CA12;CA1	17 (17)	0.0178	0.534	1	C00025	19 (19)	0.352	0.793	0.0381	0.112
AMPK signaling pathway - Homo sapiens (human)	KEGG	2	ACACB;PFKFB4	123 (124)	0.444	1	3	C00020;C00003;C04677	23 (23)	0.0142	0.066	0.0382	0.112
Linoleic acid metabolism - Homo sapiens (human)	KEGG	2	PLB1;PLA2G2F	29 (29)	0.0483	0.648	2	C00219;C03242	28 (28)	0.13	0.39	0.0383	0.112
Iron uptake and transport	Wikipathways	0		0 (0)	1	1	3	C00020;C00005;C00366	29 (31)	0.0266	0.113	0.0266	0.113
creatine-phosphate biosynthesis	HumanCyc	1	CKMT2	5 (5)	0.0595	0.73	1	C00300	5 (5)	0.108	0.34	0.0388	0.114
HIV Life Cycle	Reactome	5	TAF1;UBB;TPR;UBC;NUP88	134 (134)	0.0239	0.541	1	C00010	14 (14)	0.274	0.633	0.0394	0.115
Acyl chain remodelling of PC	Reactome	2	PLA2G2F;PLB1	26 (26)	0.0396	0.641	1	C00010	8 (8)	0.167	0.448	0.0398	0.116
Regulation of HSF1-mediated heat shock response	Reactome	2	HSPA8;UBB	34 (34)	0.0642	0.768	1	C00003	5 (6)	0.108	0.34	0.0414	0.12
Nicotine Metabolism Pathway	SMPDB	0		9 (9)	1	1	3	C00004;C00005;C00003	18 (22)	0.00709	0.0366	0.0422	0.121
Felbamate Metabolism Pathway	SMPDB	0		4 (4)	1	1	3	C00004;C00005;C00003	18 (18)	0.00709	0.0366	0.0422	0.121
The phototransduction cascade	Reactome	0		34 (34)	1	1	3	C00010;C00073;C00144	18 (19)	0.00709	0.0366	0.0422	0.121
Reuptake of GABA	Reactome	0		4 (4)	1	1	2	C00099;C00719	6 (6)	0.00712	0.0366	0.0423	0.121
Acetylcholine Neurotransmitter Release Cycle	Reactome	0		11 (11)	1	1	2	C00114;C00010	6 (6)	0.00712	0.0366	0.0423	0.121
aspirin-triggered lipoxin biosynthesis	HumanCyc	0		2 (2)	1	1	2	C00005;C00219	6 (9)	0.00712	0.0366	0.0423	0.121
Lagging Strand Synthesis	Reactome	0		20 (20)	1	1	2	C00020;C00144	6 (6)	0.00712	0.0366	0.0423	0.121
DNA strand elongation	Reactome	0		31 (31)	1	1	2	C00020;C00144	6 (6)	0.00712	0.0366	0.0423	0.121
mRNA decay by 3_ to 5_ exoribonuclease	Reactome	0		11 (11)	1	1	2	C00020;C00144	6 (8)	0.00712	0.0366	0.0423	0.121
Deadenylation-dependent mRNA decay	Reactome	0		49 (49)	1	1	2	C00020;C00144	6 (9)	0.00712	0.0366	0.0423	0.121
acetate conversion to acetyl-CoA	HumanCyc	0		3 (3)	1	1	2	C00020;C00010	6 (6)	0.00712	0.0366	0.0423	0.121
Vascular smooth muscle contraction - Homo sapiens (human)	KEGG	5	PLA2G2F;KCNMB1;MYH11;ITPR3;MRVI1	121 (121)	0.0161	0.521	1	C00219	26 (26)	0.448	0.993	0.0428	0.122
Effects of PIP2 hydrolysis	Reactome	1	ITPR3	25 (25)	0.264	1	2	C00116;C00219	12 (12)	0.0287	0.119	0.0446	0.127
beta-catenin independent WNT signaling	Reactome	4	UBB;UBC;ITPR3;FZD5	90 (90)	0.0241	0.541	1	C00144	17 (17)	0.322	0.732	0.0454	0.129
Scavenging by Class A Receptors	Reactome	2	APOB;FTH1	19 (19)	0.022	0.541	1	C00159	19 (29)	0.352	0.793	0.0455	0.129
biotin-carboxyl carrier protein assembly	HumanCyc	1	ACACB	3 (3)	0.0361	0.624	1	C00020	11 (11)	0.222	0.543	0.0468	0.133
Separation of Sister Chromatids	Reactome	3	UBB;UBC;SMC3	120 (120)	0.18	1	1	C00010	2 (2)	0.0446	0.168	0.0468	0.133
Carbamazepine Metabolism Pathway	SMPDB	0		7 (7)	1	1	3	C00004;C00005;C00003	19 (19)	0.00828	0.0423	0.048	0.136
Long-term depression - Homo sapiens (human)	KEGG	1	ITPR3	60 (60)	0.522	1	2	C00025;C00219	9 (9)	0.0163	0.0732	0.0492	0.139
Transcriptional activity of SMAD2/SMAD3:SMAD4 heterotrimer	Reactome	2	UBB;UBC	35 (35)	0.0676	0.785	1	C00003	6 (6)	0.128	0.383	0.0497	0.14
Ether lipid metabolism - Homo sapiens (human)	KEGG	2	PLB1;PLA2G2F	42 (42)	0.0926	0.961	2	C00670;C01233	23 (23)	0.0938	0.307	0.0499	0.14
Sphingolipid metabolism	Reactome	0		71 (71)	1	1	5	C00010;C00004;C00005;C00319;C00003	57 (60)	0.00869	0.0442	0.0499	0.14
Metabolism of proteins	Reactome	7	ACE;TCP1;SEMA5A;DNAJC19;ATP5A1;RPS23;EIF3G	598 (598)	0.599	1	8	C00159;C00010;C00020;C00004;C00005;C00003;C00025;C00315	143 (158)	0.0145	0.0675	0.0499	0.14
fatty acid biosynthesis initiation	HumanCyc	1	ACACB	4 (4)	0.0479	0.648	1	C00010	9 (9)	0.186	0.483	0.0509	0.143
Scavenging of heme from plasma	Reactome	2	AMBP;ALB	12 (12)	0.00898	0.464	0		9 (11)	1	1	0.0513	0.144
lectin induced complement pathway	BioCarta	2	C8A;C3	12 (12)	0.00898	0.464	0		2 (2)	1	1	0.0513	0.144
Amine-derived hormones	Reactome	0		16 (16)	1	1	4	C00021;C00005;C00082;C00010	37 (38)	0.00906	0.046	0.0517	0.144
Phase 1 - Functionalization of compounds	Reactome	1	CYP4F2	71 (71)	0.583	1	7	C00010;C00020;C00004;C00005;C00003;C00219;C00315	117 (142)	0.0156	0.0724	0.0518	0.145
Prion diseases - Homo sapiens (human)	KEGG	3	CCL5;C8A;SOD1	36 (36)	0.00942	0.464	0		3 (3)	1	1	0.0534	0.148
Endothelin Pathways	Wikipathways	1	MYL1	33 (33)	0.333	1	2	C00327;C00219	12 (12)	0.0287	0.119	0.054	0.148
Dopa-responsive dystonia	SMPDB	0		9 (9)	1	1	3	C00004;C00005;C00003	20 (20)	0.00958	0.0477	0.0541	0.148
Hyperphenylalaniemia due to guanosine triphosphate cyclohydrolase deficiency	SMPDB	0		9 (9)	1	1	3	C00004;C00005;C00003	20 (20)	0.00958	0.0477	0.0541	0.148
Hyperphenylalaninemia due to 6-pyruvoyltetrahydropterin synthase deficiency (ptps)	SMPDB	0		9 (9)	1	1	3	C00004;C00005;C00003	20 (20)	0.00958	0.0477	0.0541	0.148
Hyperphenylalaninemia due to dhpr-deficiency	SMPDB	0		9 (9)	1	1	3	C00004;C00005;C00003	20 (20)	0.00958	0.0477	0.0541	0.148
noradrenaline and adrenaline degradation	HumanCyc	0		13 (13)	1	1	3	C00021;C00004;C00003	20 (20)	0.00958	0.0477	0.0541	0.148
One Carbon Metabolism	Wikipathways	0		27 (27)	1	1	3	C00021;C00073;C00719	20 (21)	0.00958	0.0477	0.0541	0.148
Trans-sulfuration and one carbon metabolism	Wikipathways	0		31 (31)	1	1	3	C00021;C00073;C00051	20 (20)	0.00958	0.0477	0.0541	0.148
Imipramine Action Pathway	SMPDB	0		33 (33)	1	1	3	C00004;C00005;C00003	20 (20)	0.00958	0.0477	0.0541	0.148
eNOS activation	Reactome	0		9 (9)	1	1	3	C00327;C00249;C00005	20 (20)	0.00958	0.0477	0.0541	0.148
Sepiapterin reductase deficiency	SMPDB	0		9 (9)	1	1	3	C00004;C00005;C00003	20 (20)	0.00958	0.0477	0.0541	0.148
Segawa syndrome	SMPDB	0		9 (9)	1	1	3	C00004;C00005;C00003	20 (20)	0.00958	0.0477	0.0541	0.148
Carnitine Synthesis	SMPDB	0		5 (5)	1	1	3	C00021;C00004;C00003	20 (20)	0.00958	0.0477	0.0541	0.148
Pterine Biosynthesis	SMPDB	0		9 (9)	1	1	3	C00004;C00005;C00003	20 (20)	0.00958	0.0477	0.0541	0.148
Venlafaxine Metabolism Pathway	SMPDB	0		6 (6)	1	1	2	C00004;C00003	7 (7)	0.00982	0.0478	0.0552	0.148
Levomethadyl Acetate Metabolism Pathway	SMPDB	0		1 (1)	1	1	2	C00004;C00003	7 (7)	0.00982	0.0478	0.0552	0.148
Fluoxetine Metabolism Pathway	SMPDB	0		6 (6)	1	1	2	C00004;C00003	7 (7)	0.00982	0.0478	0.0552	0.148
spermidine biosynthesis	HumanCyc	0		2 (2)	1	1	2	C00170;C00315	7 (7)	0.00982	0.0478	0.0552	0.148
mRNA Capping	Reactome	0		28 (28)	1	1	2	C00021;C00144	7 (7)	0.00982	0.0478	0.0552	0.148
adenine and adenosine salvage I	HumanCyc	0		1 (1)	1	1	2	C00020;C00147	7 (7)	0.00982	0.0478	0.0552	0.148
spermine biosynthesis	HumanCyc	0		2 (2)	1	1	2	C00170;C00315	7 (7)	0.00982	0.0478	0.0552	0.148
Arachidonate production from DAG	Reactome	0		3 (3)	1	1	2	C00116;C00219	7 (7)	0.00982	0.0478	0.0552	0.148
guanine and guanosine salvage	HumanCyc	0		2 (2)	1	1	2	C00387;C00144	7 (7)	0.00982	0.0478	0.0552	0.148
Triacylglyceride Synthesis	Wikipathways	0		24 (24)	1	1	2	C00116;C01885	7 (10)	0.00982	0.0478	0.0552	0.148
UDP-D-xylose and UDP-D-glucuronate biosynthesis	HumanCyc	0		2 (2)	1	1	2	C00004;C00003	7 (8)	0.00982	0.0478	0.0552	0.148
glycerol-3-phosphate shuttle	HumanCyc	0		2 (2)	1	1	2	C00004;C00003	7 (9)	0.00982	0.0478	0.0552	0.148
Organic anion transport	Reactome	1	SLC22A7	5 (5)	0.0595	0.73	1	C00366	8 (8)	0.167	0.448	0.0557	0.149
Fructose and mannose metabolism - Homo sapiens (human)	KEGG	1	PFKFB4	32 (32)	0.325	1	4	C00392;C00159;C00794;C00095	53 (53)	0.0306	0.126	0.0558	0.149
Cholesterol biosynthesis	Reactome	0		22 (22)	1	1	4	C00010;C00004;C00005;C00003	38 (42)	0.00995	0.0482	0.0558	0.149
Pyrimidine catabolism	Reactome	0		12 (12)	1	1	4	C00099;C00005;C00299;C00475	38 (39)	0.00995	0.0482	0.0558	0.149
Metabolism of steroid hormones and vitamin D	Wikipathways	0		0 (0)	1	1	3	C00004;C00005;C00003	33 (38)	0.0372	0.151	0.0372	0.151
p53-Dependent G1 DNA Damage Response	Reactome	2	UBB;UBC	13 (13)	0.0105	0.464	0		2 (2)	1	1	0.0585	0.155
p53-Dependent G1/S DNA damage checkpoint	Reactome	2	UBB;UBC	13 (13)	0.0105	0.464	0		2 (2)	1	1	0.0585	0.155
extrinsic prothrombin activation pathway	BioCarta	2	FGA;FGB	13 (13)	0.0105	0.464	0		3 (3)	1	1	0.0585	0.155
Trafficking and processing of endosomal TLR	Reactome	2	TLR9;CTSV	13 (13)	0.0105	0.464	0		3 (3)	1	1	0.0585	0.155
NF-kB is activated and signals survival	Reactome	2	UBB;UBC	13 (13)	0.0105	0.464	0		2 (2)	1	1	0.0585	0.155
Downregulation of ERBB2:ERBB3 signaling	Reactome	2	UBB;UBC	13 (13)	0.0105	0.464	0		2 (2)	1	1	0.0585	0.155
Ifosfamide Action Pathway	SMPDB	0		8 (8)	1	1	3	C00004;C00005;C00003	21 (22)	0.011	0.0526	0.0606	0.159
Synthesis of PC	Reactome	0		20 (20)	1	1	3	C00114;C00021;C00010	21 (22)	0.011	0.0526	0.0606	0.159
Ifosfamide Metabolism Pathway	SMPDB	0		8 (8)	1	1	3	C00004;C00005;C00003	21 (22)	0.011	0.0526	0.0606	0.159
Nicotinate metabolism	Reactome	0		8 (8)	1	1	3	C00020;C00025;C00003	21 (21)	0.011	0.0526	0.0606	0.159
cholesterol biosynthesis II (via 24_25-dihydrolanosterol)	HumanCyc	0		13 (13)	1	1	3	C00004;C00005;C00003	21 (32)	0.011	0.0526	0.0606	0.159
Metabolism of RNA	Reactome	4	HSPA8;TPR;RPS23;NUP88	226 (226)	0.297	1	2	C00020;C00144	14 (17)	0.0384	0.152	0.0624	0.164
Class I MHC mediated antigen processing and presentation	Wikipathways	0		0 (0)	1	1	2	C00020;C00005	15 (15)	0.0437	0.168	0.0437	0.168
Meiotic Recombination	Wikipathways	0		0 (0)	1	1	1	C00021	2 (2)	0.0446	0.168	0.0446	0.168
Statin Pathway	Wikipathways	2	APOA4;APOB	31 (31)	0.0545	0.704	1	C00695	11 (13)	0.222	0.543	0.0655	0.169
Spirapril Action Pathway	SMPDB	1	ACE	1 (1)	0.0122	0.464	0		1 (2)	1	1	0.0659	0.169
Fosinopril Action Pathway	SMPDB	1	ACE	1 (1)	0.0122	0.464	0		2 (3)	1	1	0.0659	0.169
Cilazapril Metabolism Pathway	SMPDB	1	ACE	1 (1)	0.0122	0.464	0		1 (2)	1	1	0.0659	0.169
Quinapril Metabolism Pathway	SMPDB	1	ACE	1 (1)	0.0122	0.464	0		2 (3)	1	1	0.0659	0.169
Ramipril Metabolism Pathway	SMPDB	1	ACE	1 (1)	0.0122	0.464	0		2 (4)	1	1	0.0659	0.169
Fosinopril Metabolism Pathway	SMPDB	1	ACE	1 (1)	0.0122	0.464	0		2 (3)	1	1	0.0659	0.169
Moexipril Metabolism Pathway	SMPDB	1	ACE	1 (1)	0.0122	0.464	0		2 (3)	1	1	0.0659	0.169
Enalapril Metabolism Pathway	SMPDB	1	ACE	1 (1)	0.0122	0.464	0		3 (4)	1	1	0.0659	0.169
Benazepril Metabolism Pathway	SMPDB	1	ACE	1 (1)	0.0122	0.464	0		2 (3)	1	1	0.0659	0.169
Spirapril Metabolism Pathway	SMPDB	1	ACE	1 (1)	0.0122	0.464	0		1 (2)	1	1	0.0659	0.169
Trandolapril Metabolism Pathway	SMPDB	1	ACE	1 (1)	0.0122	0.464	0		1 (2)	1	1	0.0659	0.169
Common Pathway	Reactome	2	FGA;FGB	14 (14)	0.0122	0.464	0		2 (2)	1	1	0.0659	0.169
Receptor-ligand binding initiates the second proteolytic cleavage of Notch receptor	Reactome	2	UBB;UBC	14 (14)	0.0122	0.464	0		1 (1)	1	1	0.0659	0.169
classical complement pathway	BioCarta	2	C8A;C3	14 (14)	0.0122	0.464	0		2 (2)	1	1	0.0659	0.169
fibrinolysis pathway	BioCarta	2	FGA;FGB	14 (14)	0.0122	0.464	0		5 (5)	1	1	0.0659	0.169
Androgen and estrogen biosynthesis and metabolism	EHMN	0		86 (86)	1	1	5	C00021;C00004;C00005;C00051;C00003	62 (62)	0.0123	0.0586	0.0664	0.17
Refsum Disease	SMPDB	0		6 (6)	1	1	3	C00010;C00004;C00003	22 (24)	0.0125	0.0594	0.0674	0.172
Phytanic Acid Peroxisomal Oxidation	SMPDB	0		6 (6)	1	1	3	C00010;C00004;C00003	22 (24)	0.0125	0.0594	0.0674	0.172
Taurine and hypotaurine metabolism - Homo sapiens (human)	KEGG	0		10 (10)	1	1	3	C05122;C00519;C00025	22 (22)	0.0125	0.0594	0.0674	0.172
cGMP-PKG signaling pathway - Homo sapiens (human)	KEGG	3	KCNMB1;ITPR3;MRVI1	167 (167)	0.333	1	2	C00020;C00144	14 (14)	0.0384	0.152	0.0685	0.174
Methadone Metabolism Pathway	SMPDB	0		10 (10)	1	1	2	C00004;C00003	8 (8)	0.0129	0.0602	0.069	0.174
Cocaine addiction - Homo sapiens (human)	KEGG	0		50 (50)	1	1	2	C00082;C00025	8 (8)	0.0129	0.0602	0.069	0.174
lipoate biosynthesis and incorporation	HumanCyc	0		3 (3)	1	1	2	C00020;C00073	8 (8)	0.0129	0.0602	0.069	0.174
creatine biosynthesis	HumanCyc	0		2 (2)	1	1	2	C00021;C00300	8 (8)	0.0129	0.0602	0.069	0.174
glycine cleavage	HumanCyc	0		3 (3)	1	1	2	C00004;C00003	8 (8)	0.0129	0.0602	0.069	0.174
mitochondrial fatty acid beta-oxidation of unsaturated fatty acids	Reactome	0		3 (3)	1	1	2	C00004;C00003	8 (11)	0.0129	0.0602	0.069	0.174
pyrimidine ribonucleosides degradation	HumanCyc	0		3 (3)	1	1	2	C00475;C00299	8 (8)	0.0129	0.0602	0.069	0.174
Passive transport by Aquaporins	Reactome	0		12 (12)	1	1	2	C00086;C00116	8 (8)	0.0129	0.0602	0.069	0.174
Hydrolysis of LPC	Reactome	0		10 (10)	1	1	2	C00114;C00670	8 (8)	0.0129	0.0602	0.069	0.174
M Phase	Reactome	5	UBB;TPR;UBC;SMC3;NUP88	262 (262)	0.216	1	2	C00010;C00021	18 (18)	0.0609	0.223	0.07	0.176
Fc Epsilon Receptor I Signaling in Mast Cells	SMPDB	1	LAT	42 (42)	0.403	1	2	C00388;C00219	13 (13)	0.0334	0.136	0.0715	0.18
Proximal tubule bicarbonate reclamation - Homo sapiens (human)	KEGG	1	MDH1	23 (23)	0.246	1	2	C00149;C00025	17 (17)	0.0549	0.203	0.0717	0.18
Amyotrophic lateral sclerosis (ALS)	Wikipathways	2	RAB5A;SOD1	35 (35)	0.0676	0.785	1	C00025	10 (10)	0.204	0.519	0.0729	0.183
SCF(Skp2)-mediated degradation of p27/p21	Reactome	2	UBB;UBC	15 (15)	0.014	0.477	0		2 (2)	1	1	0.0736	0.183
p130Cas linkage to MAPK signaling for integrins	Reactome	2	FGA;FGB	15 (15)	0.014	0.477	0		7 (7)	1	1	0.0736	0.183
Spry regulation of FGF signaling	Reactome	2	UBB;UBC	15 (15)	0.014	0.477	0		3 (3)	1	1	0.0736	0.183
Regulation of innate immune responses to cytosolic DNA	Reactome	2	UBB;UBC	15 (15)	0.014	0.477	0		2 (2)	1	1	0.0736	0.183
NRIF signals cell death from the nucleus	Reactome	2	UBB;UBC	15 (15)	0.014	0.477	0		2 (2)	1	1	0.0736	0.183
Constitutive Signaling by NOTCH1 HD Domain Mutants	Reactome	2	UBB;UBC	15 (15)	0.014	0.477	0		1 (1)	1	1	0.0736	0.183
GRB2:SOS provides linkage to MAPK signaling for Integrins 	Reactome	2	FGA;FGB	15 (15)	0.014	0.477	0		5 (5)	1	1	0.0736	0.183
Fc epsilon RI signaling pathway - Homo sapiens (human)	KEGG	1	LAT	70 (70)	0.577	1	2	C00388;C00219	11 (11)	0.0242	0.103	0.0738	0.183
Innate Immune System	Reactome	12	LAT;CTSV;C3;UBB;UBC;CFB;UBA7;B2M;TLR9;C8A;LCK;ITPR3	570 (572)	0.0451	0.648	2	C00020;C00114	50 (64)	0.312	0.711	0.0741	0.184
Ubiquinol biosynthesis	Wikipathways	0		0 (0)	1	1	2	C00021;C00005	16 (24)	0.0492	0.185	0.0492	0.185
TCA Cycle and PDHc	Wikipathways	0		0 (0)	1	1	2	C00149;C00122	16 (16)	0.0492	0.185	0.0492	0.185
Detoxification of Reactive Oxygen Species	Reactome	1	SOD1	25 (25)	0.264	1	2	C00005;C00051	17 (20)	0.0549	0.203	0.076	0.188
superpathway of cholesterol biosynthesis	HumanCyc	0		25 (25)	1	1	4	C00010;C00004;C00005;C00003	43 (62)	0.0153	0.0709	0.0792	0.196
Synaptic vesicle cycle - Homo sapiens (human)	KEGG	1	ATP6V1D	63 (63)	0.539	1	2	C00388;C00025	12 (12)	0.0287	0.119	0.0799	0.198
Metabolism of mRNA	Reactome	2	HSPA8;RPS23	178 (178)	0.642	1	2	C00020;C00144	11 (14)	0.0242	0.103	0.0804	0.198
G1/S DNA Damage Checkpoints	Reactome	2	UBB;UBC	16 (16)	0.0158	0.517	0		2 (2)	1	1	0.0814	0.2
deactivation of the beta-catenin transactivating complex	Reactome	2	UBB;UBC	16 (16)	0.0158	0.517	0		2 (2)	1	1	0.0814	0.2
p75NTR signals via NF-kB	Reactome	2	UBB;UBC	16 (16)	0.0158	0.517	0		2 (2)	1	1	0.0814	0.2
Pyrimidine metabolism - Homo sapiens (human)	KEGG	0		104 (105)	1	1	5	C00086;C00099;C00299;C00475;C02067	66 (66)	0.0158	0.0732	0.0815	0.2
cholesterol biosynthesis I	HumanCyc	0		13 (13)	1	1	3	C00004;C00005;C00003	24 (32)	0.0159	0.0732	0.0819	0.2
Caffeine Metabolism	SMPDB	0		7 (7)	1	1	3	C00010;C00004;C00003	24 (24)	0.0159	0.0732	0.0819	0.2
cholesterol biosynthesis III (via desmosterol)	HumanCyc	0		13 (13)	1	1	3	C00004;C00005;C00003	24 (32)	0.0159	0.0732	0.0819	0.2
Integration of energy metabolism	Reactome	1	ITPR3	88 (88)	0.662	1	3	C00020;C00249;C00117	28 (30)	0.0242	0.103	0.0822	0.2
Teniposide Action Pathway	SMPDB	0		4 (4)	1	1	2	C00004;C00003	9 (9)	0.0163	0.0732	0.0836	0.2
Teniposide Metabolism Pathway	SMPDB	0		4 (4)	1	1	2	C00004;C00003	9 (9)	0.0163	0.0732	0.0836	0.2
&gamma;-linolenate biosynthesis	HumanCyc	0		14 (14)	1	1	2	C00020;C00010	9 (9)	0.0163	0.0732	0.0836	0.2
Processive synthesis on the C-strand of the telomere	Reactome	0		11 (11)	1	1	2	C00020;C00144	9 (9)	0.0163	0.0732	0.0836	0.2
methylglyoxal degradation VI	HumanCyc	0		1 (1)	1	1	2	C00004;C00003	9 (9)	0.0163	0.0732	0.0836	0.2
pyrimidine ribonucleosides salvage I	HumanCyc	0		4 (4)	1	1	2	C00475;C00299	9 (9)	0.0163	0.0732	0.0836	0.2
mitochondrial L-carnitine shuttle	HumanCyc	0		6 (6)	1	1	2	C00010;C02990	9 (12)	0.0163	0.0732	0.0836	0.2
Acetylcholine Synthesis	Wikipathways	0		7 (7)	1	1	2	C00114;C00670	9 (9)	0.0163	0.0732	0.0836	0.2
tRNA splicing	HumanCyc	0		5 (5)	1	1	2	C00020;C00003	9 (11)	0.0163	0.0732	0.0836	0.2
UDP-<i>N</i>-acetyl-D-glucosamine biosynthesis II	HumanCyc	0		5 (5)	1	1	2	C00010;C00025	9 (11)	0.0163	0.0732	0.0836	0.2
Acyl chain remodeling of DAG and TAG	Reactome	0		5 (5)	1	1	2	C00010;C00116	9 (9)	0.0163	0.0732	0.0836	0.2
glutathione biosynthesis	HumanCyc	0		3 (3)	1	1	2	C00051;C00025	9 (9)	0.0163	0.0732	0.0836	0.2
pentose phosphate pathway (oxidative branch)	HumanCyc	0		4 (4)	1	1	2	C00005;C00199	9 (9)	0.0163	0.0732	0.0836	0.2
L-glutamine tRNA biosynthesis	HumanCyc	0		2 (2)	1	1	2	C00020;C00025	9 (9)	0.0163	0.0732	0.0836	0.2
Transport of fatty acids	Reactome	0		3 (3)	1	1	2	C00249;C06424	9 (9)	0.0163	0.0732	0.0836	0.2
Artemether Metabolism Pathway	SMPDB	0		4 (4)	1	1	2	C00004;C00003	9 (9)	0.0163	0.0732	0.0836	0.2
Fc gamma R-mediated phagocytosis - Homo sapiens (human)	KEGG	3	LAT;CFL2;ASAP1	91 (91)	0.0995	1	1	C00219	8 (8)	0.167	0.448	0.0847	0.203
Fcgamma receptor (FCGR) dependent phagocytosis	Wikipathways	0		0 (0)	1	1	2	C00114;C00219	17 (17)	0.0549	0.203	0.0549	0.203
Assembly Of The HIV Virion	Reactome	2	UBB;UBC	6 (6)	0.00214	0.206	0		0 (0)	1	1	0.00214	0.206
Activation of C3 and C5	Reactome	2	CFB;C3	6 (6)	0.00214	0.206	0		0 (0)	1	1	0.00214	0.206
FOXA2 and FOXA3 transcription factor networks	PID	3	FOXA3;TTR;ALB	45 (45)	0.0173	0.534	0		4 (4)	1	1	0.0875	0.209
Mitotic M-M/G1 phases	Reactome	5	UBB;TPR;UBC;SMC3;NUP88	293 (293)	0.286	1	2	C00010;C00021	18 (18)	0.0609	0.223	0.0881	0.21
Butanoate metabolism - Homo sapiens (human)	KEGG	1	ACSM2B	26 (26)	0.273	1	3	C00025;C00989;C00122	41 (41)	0.064	0.234	0.0882	0.21
Spinal Cord Injury	Wikipathways	3	GJA1;CCNG1;ARG1	114 (114)	0.162	1	1	C00219	5 (8)	0.108	0.34	0.0883	0.21
Platelet degranulation 	Reactome	4	FGA;FGB;ALB;SOD1	82 (82)	0.0177	0.534	0		15 (15)	1	1	0.0893	0.212
Complement Activation_ Classical Pathway	Wikipathways	2	C8A;C3	17 (17)	0.0178	0.534	0		1 (1)	1	1	0.0895	0.212
Chylomicron-mediated lipid transport	Reactome	2	APOA4;APOB	17 (17)	0.0178	0.534	0		6 (6)	1	1	0.0895	0.212
TGF-beta receptor signaling in EMT (epithelial to mesenchymal transition)	Reactome	2	UBB;UBC	17 (17)	0.0178	0.534	0		2 (2)	1	1	0.0895	0.212
Cyanoamino acid metabolism - Homo sapiens (human)	KEGG	0		7 (7)	1	1	4	C00152;C00049;C00082;C00079	45 (45)	0.0178	0.0796	0.0896	0.212
Lidocaine (Antiarrhythmic) Action Pathway	SMPDB	0		63 (63)	1	1	3	C00004;C00005;C00003	25 (25)	0.0178	0.0796	0.0896	0.212
Mitotic Anaphase	Reactome	3	UBB;UBC;SMC3	131 (131)	0.214	1	1	C00010	4 (4)	0.0873	0.288	0.0932	0.22
visual signal transduction	BioCarta	1	SLC25A22	13 (13)	0.147	1	1	C00144	6 (6)	0.128	0.383	0.0938	0.221
Mitotic Metaphase and Anaphase	Reactome	3	UBB;UBC;SMC3	132 (132)	0.218	1	1	C00010	4 (4)	0.0873	0.288	0.0943	0.222
Biotin transport and metabolism	Reactome	1	ACACB	10 (10)	0.115	1	1	C00020	8 (8)	0.167	0.448	0.0954	0.224
PCP/CE pathway	Reactome	3	UBB;UBC;FZD5	47 (47)	0.0194	0.541	0		7 (7)	1	1	0.096	0.225
Axon guidance - Homo sapiens (human)	KEGG	5	CFL2;SEMA7A;UNC5B;SEMA5A;EPHA1	127 (127)	0.0194	0.541	0		1 (1)	1	1	0.096	0.225
Lidocaine (Local Anaesthetic) Action Pathway	SMPDB	0		31 (31)	1	1	3	C00004;C00005;C00003	26 (26)	0.0198	0.0879	0.0976	0.227
Organic cation transport	Reactome	0		8 (8)	1	1	3	C00114;C00388;C00315	26 (29)	0.0198	0.0879	0.0976	0.227
Oxygen-dependent proline hydroxylation of Hypoxia-inducible Factor Alpha	Reactome	2	UBB;UBC	18 (18)	0.0199	0.541	0		4 (4)	1	1	0.0977	0.227
Glycerol Phosphate Shuttle	SMPDB	0		3 (3)	1	1	2	C00004;C00003	10 (10)	0.0201	0.0879	0.0987	0.227
uracil degradation	HumanCyc	0		3 (3)	1	1	2	C00099;C00005	10 (10)	0.0201	0.0879	0.0987	0.227
mTOR signaling pathway - Homo sapiens (human)	KEGG	0		60 (60)	1	1	2	C00020;C04677	10 (10)	0.0201	0.0879	0.0987	0.227
Alcoholism - Homo sapiens (human)	KEGG	0		179 (180)	1	1	2	C00082;C00025	10 (10)	0.0201	0.0879	0.0987	0.227
Amphetamine addiction - Homo sapiens (human)	KEGG	0		68 (68)	1	1	2	C00082;C00025	10 (10)	0.0201	0.0879	0.0987	0.227
Negative epigenetic regulation of rRNA expression	Reactome	0		103 (103)	1	1	2	C00021;C00003	10 (12)	0.0201	0.0879	0.0987	0.227
Sulfation Biotransformation Reaction	Wikipathways	0		17 (17)	1	1	2	C00005;C00051	10 (10)	0.0201	0.0879	0.0987	0.227
actions of nitric oxide in the heart	BioCarta	0		42 (42)	1	1	2	C00327;C00020	10 (10)	0.0201	0.0879	0.0987	0.227
Angiopoietin receptor Tie2-mediated signaling	PID	0		50 (50)	1	1	2	C00114;C00327	10 (10)	0.0201	0.0879	0.0987	0.227
Beta oxidation of butanoyl-CoA to acetyl-CoA	Reactome	0		3 (3)	1	1	2	C00004;C00003	10 (10)	0.0201	0.0879	0.0987	0.227
Formation of the active cofactor_ UDP-glucuronate	Reactome	0		3 (3)	1	1	2	C00004;C00003	10 (10)	0.0201	0.0879	0.0987	0.227
phenylethylamine degradation I	HumanCyc	0		4 (4)	1	1	2	C00004;C00003	10 (10)	0.0201	0.0879	0.0987	0.227
mRNA Processing	Wikipathways	2	YBX1;HNRNPA2B1	126 (126)	0.456	1	1	C00144	2 (2)	0.0446	0.168	0.0996	0.229
ISG15 antiviral mechanism	Reactome	1	UBA7	30 (30)	0.308	1	1	C00020	3 (4)	0.0662	0.236	0.0998	0.229
Antiviral mechanism by IFN-stimulated genes	Reactome	1	UBA7	30 (30)	0.308	1	1	C00020	3 (4)	0.0662	0.236	0.0998	0.229
Nabumetone Action Pathway	SMPDB	1	CYP4F2	30 (30)	0.308	1	4	C00005;C00051;C00025;C00219	69 (70)	0.0691	0.242	0.103	0.236
Arachidonic Acid Metabolism	SMPDB	1	CYP4F2	30 (30)	0.308	1	4	C00005;C00051;C00025;C00219	69 (69)	0.0691	0.242	0.103	0.236
Rofecoxib Action Pathway	SMPDB	1	CYP4F2	30 (30)	0.308	1	4	C00005;C00051;C00025;C00219	69 (69)	0.0691	0.242	0.103	0.236
Leukotriene C4 Synthesis Deficiency	SMPDB	1	CYP4F2	30 (30)	0.308	1	4	C00005;C00051;C00025;C00219	69 (69)	0.0691	0.242	0.103	0.236
ISG15 antiviral mechanism	Wikipathways	0		0 (0)	1	1	1	C00020	3 (3)	0.0662	0.236	0.0662	0.236
SUMOylation	Wikipathways	0		0 (0)	1	1	1	C00020	3 (3)	0.0662	0.236	0.0662	0.236
Cholinergic synapse - Homo sapiens (human)	KEGG	1	ITPR3	112 (113)	0.749	1	2	C00114;C00010	12 (12)	0.0287	0.119	0.104	0.237
Fatty acid biosynthesis - Homo sapiens (human)	KEGG	1	ACACB	6 (6)	0.071	0.807	2	C00249;C06424	49 (49)	0.304	0.698	0.104	0.237
Response to elevated platelet cytosolic Ca2+	Reactome	4	FGA;FGB;ALB;SOD1	87 (87)	0.0216	0.541	0		17 (17)	1	1	0.104	0.237
Nicotine Action Pathway	SMPDB	0		36 (36)	1	1	3	C00004;C00005;C00003	27 (31)	0.022	0.0957	0.106	0.237
G alpha (s) signalling events	Reactome	0		129 (129)	1	1	3	C00020;C00388;C00695	27 (27)	0.022	0.0957	0.106	0.237
Signaling by constitutively active EGFR	Reactome	2	UBB;UBC	19 (19)	0.022	0.541	0		12 (19)	1	1	0.106	0.237
alpha-Linolenic acid metabolism - Homo sapiens (human)	KEGG	2	PLB1;PLA2G2F	25 (25)	0.0368	0.624	1	C06427	40 (40)	0.6	1	0.106	0.237
Porphyrin metabolism	EHMN	0		34 (34)	1	1	4	C00010;C00004;C00005;C00003	48 (48)	0.0221	0.0963	0.106	0.237
Naproxen Action Pathway	SMPDB	1	CYP4F2	30 (30)	0.308	1	4	C00005;C00051;C00025;C00219	70 (70)	0.072	0.248	0.107	0.237
Oxaprozin Action Pathway	SMPDB	1	CYP4F2	30 (30)	0.308	1	4	C00005;C00051;C00025;C00219	70 (70)	0.072	0.248	0.107	0.237
Valdecoxib Action Pathway	SMPDB	1	CYP4F2	30 (30)	0.308	1	4	C00005;C00051;C00025;C00219	70 (70)	0.072	0.248	0.107	0.237
Meloxicam Action Pathway	SMPDB	1	CYP4F2	30 (30)	0.308	1	4	C00005;C00051;C00025;C00219	70 (70)	0.072	0.248	0.107	0.237
Suprofen Action Pathway	SMPDB	1	CYP4F2	30 (30)	0.308	1	4	C00005;C00051;C00025;C00219	70 (70)	0.072	0.248	0.107	0.237
Bromfenac Action Pathway	SMPDB	1	CYP4F2	30 (30)	0.308	1	4	C00005;C00051;C00025;C00219	70 (70)	0.072	0.248	0.107	0.237
Mefenamic Acid Action Pathway	SMPDB	1	CYP4F2	30 (30)	0.308	1	4	C00005;C00051;C00025;C00219	70 (70)	0.072	0.248	0.107	0.237
Piroxicam Action Pathway	SMPDB	1	CYP4F2	30 (30)	0.308	1	4	C00005;C00051;C00025;C00219	70 (70)	0.072	0.248	0.107	0.237
Etodolac Action Pathway	SMPDB	1	CYP4F2	30 (30)	0.308	1	4	C00005;C00051;C00025;C00219	70 (70)	0.072	0.248	0.107	0.237
Ketoprofen Action Pathway	SMPDB	1	CYP4F2	30 (30)	0.308	1	4	C00005;C00051;C00025;C00219	70 (70)	0.072	0.248	0.107	0.237
Acetylsalicylic Acid Action Pathway	SMPDB	1	CYP4F2	30 (30)	0.308	1	4	C00005;C00051;C00025;C00219	70 (70)	0.072	0.248	0.107	0.237
Diflunisal Action Pathway	SMPDB	1	CYP4F2	30 (30)	0.308	1	4	C00005;C00051;C00025;C00219	70 (70)	0.072	0.248	0.107	0.237
Sulindac Action Pathway	SMPDB	1	CYP4F2	30 (30)	0.308	1	4	C00005;C00051;C00025;C00219	70 (70)	0.072	0.248	0.107	0.237
Diclofenac Action Pathway	SMPDB	1	CYP4F2	30 (30)	0.308	1	4	C00005;C00051;C00025;C00219	70 (70)	0.072	0.248	0.107	0.237
Ketorolac Action Pathway	SMPDB	1	CYP4F2	30 (30)	0.308	1	4	C00005;C00051;C00025;C00219	70 (70)	0.072	0.248	0.107	0.237
Phenylalanine metabolism - Homo sapiens (human)	KEGG	0		18 (18)	1	1	5	C05607;C01586;C00082;C00079;C00122	72 (72)	0.0223	0.097	0.107	0.238
Histamine receptors	Reactome	0		4 (4)	1	1	1	C00388	1 (1)	0.0226	0.0972	0.108	0.239
Transport of glycerol from adipocytes to the liver by Aquaporins	Reactome	0		2 (2)	1	1	1	C00116	1 (1)	0.0226	0.0972	0.108	0.239
TCA and Urea cycles	Wikipathways	0		1 (1)	1	1	1	C00122	1 (1)	0.0226	0.0972	0.108	0.239
stress induction of hsp regulation	BioCarta	0		14 (14)	1	1	1	C00051	1 (1)	0.0226	0.0972	0.108	0.239
Indomethacin Action Pathway	SMPDB	1	CYP4F2	31 (31)	0.317	1	4	C00005;C00051;C00025;C00219	70 (70)	0.072	0.248	0.109	0.241
Arf1 pathway	PID	1	ASAP1	20 (20)	0.218	1	1	C00114	5 (6)	0.108	0.34	0.112	0.242
TGFBR1 KD Mutants in Cancer	Reactome	2	UBB;UBC	65 (65)	0.188	1	1	C00003	6 (6)	0.128	0.383	0.114	0.242
TGFBR1 LBD Mutants in Cancer	Reactome	2	UBB;UBC	65 (65)	0.188	1	1	C00003	6 (6)	0.128	0.383	0.114	0.242
Loss of Function of SMAD4 in Cancer	Reactome	2	UBB;UBC	65 (65)	0.188	1	1	C00003	6 (6)	0.128	0.383	0.114	0.242
SMAD2/3 Phosphorylation Motif Mutants in Cancer	Reactome	2	UBB;UBC	65 (65)	0.188	1	1	C00003	6 (6)	0.128	0.383	0.114	0.242
SMAD2/3 MH2 Domain Mutants in Cancer	Reactome	2	UBB;UBC	65 (65)	0.188	1	1	C00003	6 (6)	0.128	0.383	0.114	0.242
Loss of Function of SMAD2/3 in Cancer	Reactome	2	UBB;UBC	65 (65)	0.188	1	1	C00003	6 (6)	0.128	0.383	0.114	0.242
TGFBR2 MSI Frameshift Mutants in Cancer	Reactome	2	UBB;UBC	65 (65)	0.188	1	1	C00003	6 (6)	0.128	0.383	0.114	0.242
Loss of Function of TGFBR2 in Cancer	Reactome	2	UBB;UBC	65 (65)	0.188	1	1	C00003	6 (6)	0.128	0.383	0.114	0.242
Loss of Function of TGFBR1 in Cancer	Reactome	2	UBB;UBC	65 (65)	0.188	1	1	C00003	6 (6)	0.128	0.383	0.114	0.242
Signaling by TGF-beta Receptor Complex in Cancer	Reactome	2	UBB;UBC	65 (65)	0.188	1	1	C00003	6 (6)	0.128	0.383	0.114	0.242
Signaling by TGF-beta Receptor Complex	Reactome	2	UBB;UBC	65 (65)	0.188	1	1	C00003	6 (6)	0.128	0.383	0.114	0.242
TGFBR2 Kinase Domain Mutants in Cancer	Reactome	2	UBB;UBC	65 (65)	0.188	1	1	C00003	6 (6)	0.128	0.383	0.114	0.242
SMAD4 MH2 Domain Mutants in Cancer	Reactome	2	UBB;UBC	65 (65)	0.188	1	1	C00003	6 (6)	0.128	0.383	0.114	0.242
Pyrophosphate hydrolysis	Reactome	1	PPA1	2 (2)	0.0242	0.541	0		4 (4)	1	1	0.114	0.242
Metabolism of serotonin	Reactome	0		2 (2)	1	1	2	C00004;C00003	11 (11)	0.0242	0.103	0.114	0.242
Synthesis of UDP-N-acetyl-glucosamine	Reactome	0		5 (5)	1	1	2	C00010;C00025	11 (11)	0.0242	0.103	0.114	0.242
Synthesis of 12-eicosatetraenoic acid derivatives	Reactome	0		6 (6)	1	1	2	C00051;C00219	11 (11)	0.0242	0.103	0.114	0.242
Coagulation 	SMPDB	2	FGA;FGB	20 (20)	0.0243	0.541	0		4 (4)	1	1	0.115	0.242
Bivalirudin Action Pathway	SMPDB	2	FGA;FGB	20 (20)	0.0243	0.541	0		4 (4)	1	1	0.115	0.242
Argatroban Action Pathway	SMPDB	2	FGA;FGB	20 (20)	0.0243	0.541	0		5 (5)	1	1	0.115	0.242
Phenprocoumon Action Pathway	SMPDB	2	FGA;FGB	20 (20)	0.0243	0.541	0		5 (5)	1	1	0.115	0.242
Dicumarol Action Pathway	SMPDB	2	FGA;FGB	20 (20)	0.0243	0.541	0		5 (5)	1	1	0.115	0.242
Ximelagatran Action Pathway	SMPDB	2	FGA;FGB	20 (20)	0.0243	0.541	0		5 (5)	1	1	0.115	0.242
Lepirudin Action Pathway	SMPDB	2	FGA;FGB	20 (20)	0.0243	0.541	0		4 (4)	1	1	0.115	0.242
Regulation of Hypoxia-inducible Factor (HIF) by oxygen	Reactome	2	UBB;UBC	20 (20)	0.0243	0.541	0		4 (4)	1	1	0.115	0.242
Cellular response to hypoxia	Reactome	2	UBB;UBC	20 (20)	0.0243	0.541	0		4 (4)	1	1	0.115	0.242
Aminocaproic Acid Action Pathway	SMPDB	2	FGA;FGB	20 (20)	0.0243	0.541	0		5 (5)	1	1	0.115	0.242
Tranexamic Acid Action Pathway	SMPDB	2	FGA;FGB	20 (20)	0.0243	0.541	0		5 (5)	1	1	0.115	0.242
Urokinase Action Pathway	SMPDB	2	FGA;FGB	20 (20)	0.0243	0.541	0		4 (4)	1	1	0.115	0.242
Reteplase Action Pathway	SMPDB	2	FGA;FGB	20 (20)	0.0243	0.541	0		4 (4)	1	1	0.115	0.242
Streptokinase Action Pathway	SMPDB	2	FGA;FGB	20 (20)	0.0243	0.541	0		4 (4)	1	1	0.115	0.242
Tenecteplase Action Pathway	SMPDB	2	FGA;FGB	20 (20)	0.0243	0.541	0		4 (4)	1	1	0.115	0.242
Alteplase Action Pathway	SMPDB	2	FGA;FGB	20 (20)	0.0243	0.541	0		4 (4)	1	1	0.115	0.242
Anistreplase Action Pathway	SMPDB	2	FGA;FGB	20 (20)	0.0243	0.541	0		4 (4)	1	1	0.115	0.242
Aprotinin Action Pathway	SMPDB	2	FGA;FGB	20 (20)	0.0243	0.541	0		4 (4)	1	1	0.115	0.242
Warfarin Action Pathway	SMPDB	2	FGA;FGB	20 (20)	0.0243	0.541	0		5 (5)	1	1	0.115	0.242
Acenocoumarol Action Pathway	SMPDB	2	FGA;FGB	20 (20)	0.0243	0.541	0		5 (5)	1	1	0.115	0.242
Iron uptake and transport	Reactome	2	ATP6V1D;FTH1	40 (40)	0.0852	0.914	1	C00005	15 (16)	0.29	0.668	0.116	0.245
Signaling events mediated by PTP1B	PID	3	LAT;YBX1;LCK	52 (52)	0.0253	0.541	0		2 (2)	1	1	0.118	0.25
Detoxification of Reactive Oxygen Species	Wikipathways	0		0 (0)	1	1	2	C00005;C00051	20 (23)	0.0735	0.251	0.0735	0.251
PLC beta mediated events	Reactome	1	ITPR3	45 (45)	0.425	1	2	C00020;C00219	18 (18)	0.0609	0.223	0.12	0.254
Amyotrophic lateral sclerosis (ALS) - Homo sapiens (human)	KEGG	2	RAB5A;SOD1	51 (51)	0.128	1	1	C00025	10 (10)	0.204	0.519	0.121	0.255
G-protein mediated events	Reactome	1	ITPR3	46 (46)	0.432	1	2	C00020;C00219	18 (18)	0.0609	0.223	0.122	0.256
Acyl chain remodelling of PI	Reactome	1	PLA2G2F	16 (16)	0.178	1	1	C00010	7 (8)	0.148	0.419	0.122	0.256
Ardeparin Action Pathway	SMPDB	2	FGA;FGB	21 (21)	0.0266	0.541	0		4 (4)	1	1	0.123	0.257
Heparin Action Pathway	SMPDB	2	FGA;FGB	21 (21)	0.0266	0.541	0		5 (5)	1	1	0.123	0.257
Fondaparinux Action Pathway	SMPDB	2	FGA;FGB	21 (21)	0.0266	0.541	0		5 (5)	1	1	0.123	0.257
Enoxaparin Action Pathway	SMPDB	2	FGA;FGB	21 (21)	0.0266	0.541	0		4 (4)	1	1	0.123	0.257
NOTCH2 Activation and Transmission of Signal to the Nucleus	Reactome	2	UBB;UBC	21 (21)	0.0266	0.541	0		1 (1)	1	1	0.123	0.257
Vpu mediated degradation of CD4	Reactome	2	UBB;UBC	7 (7)	0.00297	0.265	0		0 (0)	1	1	0.00297	0.265
Regulation of pyruvate dehydrogenase (PDH) complex	Reactome	1	PDHB	12 (12)	0.137	1	1	C00004	10 (10)	0.204	0.519	0.128	0.267
Eicosanoids	Reactome	1	CYP4F2	12 (12)	0.137	1	1	C00005	10 (11)	0.204	0.519	0.128	0.267
Gastric Acid Production	SMPDB	1	CA1	11 (11)	0.126	1	1	C00388	11 (12)	0.222	0.543	0.128	0.267
Ion channel transport	Reactome	3	UBB;UBC;TRPC4AP	158 (158)	0.303	1	2	C00020;C00366	23 (24)	0.0938	0.307	0.13	0.268
Codeine Metabolism Pathway	SMPDB	0		4 (4)	1	1	2	C00004;C00003	12 (12)	0.0287	0.119	0.131	0.268
Tramadol Metabolism Pathway	SMPDB	0		7 (7)	1	1	2	C00004;C00003	12 (12)	0.0287	0.119	0.131	0.268
Serotonin clearance from the synaptic cleft	Reactome	0		2 (2)	1	1	2	C00004;C00003	12 (12)	0.0287	0.119	0.131	0.268
chrebp regulation by carbohydrates and camp	BioCarta	0		42 (42)	1	1	2	C00020;C00010	12 (12)	0.0287	0.119	0.131	0.268
Lipoate metabolism	EHMN	0		7 (7)	1	1	2	C00004;C00003	12 (12)	0.0287	0.119	0.131	0.268
HS-GAG degradation	Reactome	0		21 (21)	1	1	2	C00010;C00049	12 (23)	0.0287	0.119	0.131	0.268
Ca-dependent events	Reactome	0		30 (30)	1	1	2	C00020;C00219	12 (12)	0.0287	0.119	0.131	0.268
spermine and spermidine degradation I	HumanCyc	0		5 (5)	1	1	2	C00010;C00315	12 (13)	0.0287	0.119	0.131	0.268
Alpha9 beta1 integrin signaling events	PID	0		25 (25)	1	1	2	C00327;C00315	12 (13)	0.0287	0.119	0.131	0.268
histidine degradation	HumanCyc	0		6 (6)	1	1	2	C00025;C00135	12 (12)	0.0287	0.119	0.131	0.268
Hexose transport	Reactome	2	TPR;NUP88	47 (47)	0.112	1	1	C00095	13 (13)	0.257	0.606	0.131	0.269
Cyclin E associated events during G1/S transition 	Reactome	2	UBB;UBC	22 (22)	0.029	0.55	0		4 (4)	1	1	0.132	0.269
Blood Clotting Cascade	Wikipathways	2	FGA;FGB	22 (22)	0.029	0.55	0		2 (2)	1	1	0.132	0.269
Fatty Acid Biosynthesis	Wikipathways	2	ACACB;PECR	22 (22)	0.029	0.55	0		4 (4)	1	1	0.132	0.269
SMAD2/SMAD3:SMAD4 heterotrimer regulates transcription	Reactome	2	UBB;UBC	22 (22)	0.029	0.55	0		2 (2)	1	1	0.132	0.269
Doxorubicin Pathway_ Pharmacokinetics	PharmGKB	2	NDUFS2;SOD1	22 (22)	0.029	0.55	0		1 (1)	1	1	0.132	0.269
Celecoxib Action Pathway	SMPDB	1	CYP4F2	36 (36)	0.357	1	4	C00005;C00051;C00025;C00219	73 (73)	0.0813	0.276	0.132	0.269
Acyl chain remodelling of PG	Reactome	1	PLA2G2F	18 (18)	0.198	1	1	C00010	7 (8)	0.148	0.419	0.133	0.27
TCR signaling in na&#xef;ve CD8+ T cells	PID	3	LAT;LCK;B2M	55 (55)	0.0293	0.55	0		4 (4)	1	1	0.133	0.27
t cell receptor signaling pathway	BioCarta	3	LAT;LCK;ASAP1	55 (55)	0.0293	0.55	0		5 (5)	1	1	0.133	0.27
Opioid Signalling	Wikipathways	0		0 (0)	1	1	2	C00020;C00219	21 (21)	0.0801	0.272	0.0801	0.272
Antigen processing: Ubiquitination & Proteasome degradation	Reactome	3	UBB;UBC;UBA7	169 (169)	0.34	1	1	C00020	4 (4)	0.0873	0.288	0.134	0.272
Epithelial cell signaling in Helicobacter pylori infection - Homo sapiens (human)	KEGG	2	CCL5;ATP6V1D	68 (68)	0.201	1	1	C00086	7 (7)	0.148	0.419	0.134	0.272
Nizatidine Action Pathway	SMPDB	1	CA1	11 (11)	0.126	1	1	C00388	12 (13)	0.24	0.572	0.136	0.275
Cimetidine Action Pathway	SMPDB	1	CA1	11 (11)	0.126	1	1	C00388	12 (13)	0.24	0.572	0.136	0.275
Ranitidine Action Pathway	SMPDB	1	CA1	11 (11)	0.126	1	1	C00388	12 (13)	0.24	0.572	0.136	0.275
Pirenzepine Action Pathway	SMPDB	1	CA1	11 (11)	0.126	1	1	C00388	12 (13)	0.24	0.572	0.136	0.275
Esomeprazole Action Pathway	SMPDB	1	CA1	11 (11)	0.126	1	1	C00388	12 (13)	0.24	0.572	0.136	0.275
Lansoprazole Action Pathway	SMPDB	1	CA1	11 (11)	0.126	1	1	C00388	12 (13)	0.24	0.572	0.136	0.275
Cyclin A:Cdk2-associated events at S phase entry	Reactome	2	UBB;UBC	23 (23)	0.0316	0.586	0		4 (4)	1	1	0.141	0.283
intrinsic prothrombin activation pathway	BioCarta	2	FGA;FGB	23 (23)	0.0316	0.586	0		4 (4)	1	1	0.141	0.283
Mitotic Metaphase and Anaphase	Wikipathways	0		0 (0)	1	1	1	C00010	4 (4)	0.0873	0.288	0.0873	0.288
Pantoprazole Action Pathway	SMPDB	1	CA1	11 (11)	0.126	1	1	C00388	13 (14)	0.257	0.606	0.144	0.288
Rabeprazole Action Pathway	SMPDB	1	CA1	11 (11)	0.126	1	1	C00388	13 (14)	0.257	0.606	0.144	0.288
Omeprazole Action Pathway	SMPDB	1	CA1	11 (11)	0.126	1	1	C00388	13 (14)	0.257	0.606	0.144	0.288
Acyl chain remodelling of PS	Reactome	1	PLA2G2F	18 (18)	0.198	1	1	C00010	8 (8)	0.167	0.448	0.146	0.293
Synthesis of PG	Reactome	0		9 (9)	1	1	2	C00114;C00116	13 (13)	0.0334	0.136	0.147	0.293
ubiquinol-10 biosynthesis	HumanCyc	0		7 (7)	1	1	2	C00021;C00005	13 (21)	0.0334	0.136	0.147	0.293
Cori Cycle	Wikipathways	0		15 (15)	1	1	2	C00004;C00003	13 (15)	0.0334	0.136	0.147	0.293
Interconversion of polyamines	Reactome	0		3 (3)	1	1	2	C00010;C00315	13 (13)	0.0334	0.136	0.147	0.293
Organic anion transporters	Reactome	0		8 (8)	1	1	2	C00149;C00025	13 (13)	0.0334	0.136	0.147	0.293
CDP-diacylglycerol biosynthesis	HumanCyc	0		22 (22)	1	1	2	C00010;C00116	13 (19)	0.0334	0.136	0.147	0.293
Aminosugars metabolism	EHMN	1	NUP88	51 (51)	0.466	1	3	C00010;C00152;C00025	43 (43)	0.0717	0.248	0.147	0.293
Senescence-Associated Secretory Phenotype (SASP)	Reactome	2	UBB;UBC	109 (109)	0.385	1	1	C00021	4 (4)	0.0873	0.288	0.147	0.293
Fanconi Anemia pathway	Reactome	2	UBB;UBC	24 (24)	0.0342	0.622	0		1 (1)	1	1	0.15	0.297
proteasome complex	BioCarta	2	PSMB4;PSMA5	24 (24)	0.0342	0.622	0		2 (2)	1	1	0.15	0.297
Androgen and Estrogen Metabolism	SMPDB	0		12 (12)	1	1	3	C00004;C00005;C00003	32 (32)	0.0344	0.14	0.15	0.297
Aromatase deficiency	SMPDB	0		12 (12)	1	1	3	C00004;C00005;C00003	32 (32)	0.0344	0.14	0.15	0.297
17-Beta Hydroxysteroid Dehydrogenase III Deficiency	SMPDB	0		12 (12)	1	1	3	C00004;C00005;C00003	32 (32)	0.0344	0.14	0.15	0.297
Glycerophospholipid metabolism - Homo sapiens (human)	KEGG	2	PLB1;PLA2G2F	92 (92)	0.309	1	3	C00114;C00670;C01233	52 (52)	0.111	0.351	0.151	0.298
Glycolysis and Gluconeogenesis	Wikipathways	2	PDHB;MDH1	49 (49)	0.12	1	1	C00049	15 (16)	0.29	0.668	0.152	0.299
Arachidonic acid metabolism - Homo sapiens (human)	KEGG	3	PLB1;CYP4F2;PLA2G2F	64 (64)	0.043	0.648	1	C00219	75 (75)	0.822	1	0.154	0.303
c-src mediated regulation of Cx43 function and closure of gap junctions	Reactome	1	GJA1	3 (3)	0.0361	0.624	0		2 (2)	1	1	0.156	0.306
Regulation of gap junction activity	Reactome	1	GJA1	3 (3)	0.0361	0.624	0		2 (2)	1	1	0.156	0.306
The fatty acid cycling model	Reactome	1	UCP3	3 (3)	0.0361	0.624	0		3 (3)	1	1	0.156	0.306
The proton buffering model	Reactome	1	UCP3	3 (3)	0.0361	0.624	0		6 (6)	1	1	0.156	0.306
Mitochondrial Uncoupling Proteins	Reactome	1	UCP3	3 (3)	0.0361	0.624	0		8 (8)	1	1	0.156	0.306
Downregulation of ERBB4 signaling	Reactome	2	UBB;UBC	8 (8)	0.00393	0.306	0		0 (0)	1	1	0.00393	0.306
Glycogen breakdown (glycogenolysis)	Reactome	1	PHKB	16 (16)	0.178	1	1	C00020	10 (10)	0.204	0.519	0.157	0.308
Statin Pathway_ Pharmacodynamics	PharmGKB	2	APOA4;APOB	25 (25)	0.0368	0.624	0		6 (6)	1	1	0.158	0.31
Glycerolipid metabolism - Homo sapiens (human)	KEGG	0		55 (55)	1	1	3	C00116;C00258;C01885	33 (33)	0.0372	0.151	0.16	0.312
superpathway of steroid hormone biosynthesis	HumanCyc	0		17 (17)	1	1	3	C00004;C00005;C00003	33 (35)	0.0372	0.151	0.16	0.312
Glyoxylate and dicarboxylate metabolism - Homo sapiens (human)	KEGG	1	MDH1	25 (25)	0.264	1	3	C00149;C00258;C00025	58 (58)	0.142	0.419	0.16	0.312
Amoebiasis - Homo sapiens (human)	KEGG	3	C8A;RAB5A;ARG1	109 (109)	0.148	1	1	C00219	13 (13)	0.257	0.606	0.162	0.312
Chagas disease (American trypanosomiasis) - Homo sapiens (human)	KEGG	4	CCL5;TLR9;ACE;C3	104 (104)	0.0381	0.641	0		7 (7)	1	1	0.163	0.312
Cell death signalling via NRAGE_ NRIF and NADE	Reactome	3	UBB;UBC;ARHGEF16	61 (61)	0.0382	0.641	0		4 (4)	1	1	0.163	0.312
Ibuprofen Action Pathway	SMPDB	1	CYP4F2	49 (49)	0.452	1	4	C00005;C00051;C00025;C00219	74 (74)	0.0846	0.286	0.163	0.312
Lysosome - Homo sapiens (human)	KEGG	2	CTSV;LIPA	122 (122)	0.44	1	1	C00159	4 (4)	0.0873	0.288	0.163	0.312
Etoposide Action Pathway	SMPDB	0		18 (18)	1	1	2	C00004;C00003	14 (14)	0.0384	0.152	0.164	0.312
pentose phosphate pathway	HumanCyc	0		10 (10)	1	1	2	C00005;C00199	14 (16)	0.0384	0.152	0.164	0.312
serotonin and melatonin biosynthesis	HumanCyc	0		5 (5)	1	1	2	C00010;C00021	14 (14)	0.0384	0.152	0.164	0.312
Synthesis of IP2_ IP_ and Ins in the cytosol	Reactome	0		11 (11)	1	1	2	C00137;C00003	14 (14)	0.0384	0.152	0.164	0.312
Etoposide Metabolism Pathway	SMPDB	0		18 (18)	1	1	2	C00004;C00003	14 (14)	0.0384	0.152	0.164	0.312
Telomere C-strand (Lagging Strand) Synthesis	Reactome	0		22 (22)	1	1	2	C00020;C00144	14 (14)	0.0384	0.152	0.164	0.312
Extension of Telomeres	Reactome	0		28 (28)	1	1	2	C00020;C00144	14 (14)	0.0384	0.152	0.164	0.312
Vitamin B2 (riboflavin) metabolism	EHMN	0		5 (5)	1	1	2	C00020;C00005	14 (14)	0.0384	0.152	0.164	0.312
L-carnitine biosynthesis	HumanCyc	0		3 (3)	1	1	2	C00004;C00003	14 (14)	0.0384	0.152	0.164	0.312
Digestion of dietary carbohydrate	Reactome	0		9 (9)	1	1	2	C00095;C01835	14 (14)	0.0384	0.152	0.164	0.312
Telomere Maintenance	Reactome	0		81 (81)	1	1	2	C00020;C00144	14 (14)	0.0384	0.152	0.164	0.312
Glucuronidation	Wikipathways	0		26 (26)	1	1	2	C00004;C00003	14 (14)	0.0384	0.152	0.164	0.312
nicotine degradation IV	HumanCyc	0		17 (17)	1	1	2	C00021;C00005	14 (28)	0.0384	0.152	0.164	0.312
Aquaporin-mediated transport	Reactome	0		48 (48)	1	1	2	C00086;C00116	14 (14)	0.0384	0.152	0.164	0.312
Mycophenolic Acid Metabolism Pathway	SMPDB	0		16 (16)	1	1	2	C00004;C00003	14 (16)	0.0384	0.152	0.164	0.312
MNGIE (Mitochondrial Neurogastrointestinal Encephalopathy)	SMPDB	0		23 (23)	1	1	4	C00099;C00005;C00299;C00475	57 (57)	0.0386	0.152	0.164	0.312
Dihydropyrimidinase Deficiency	SMPDB	0		23 (23)	1	1	4	C00099;C00005;C00299;C00475	57 (57)	0.0386	0.152	0.164	0.312
UMP Synthase Deiciency (Orotic Aciduria)	SMPDB	0		23 (23)	1	1	4	C00099;C00005;C00299;C00475	57 (57)	0.0386	0.152	0.164	0.312
Beta Ureidopropionase Deficiency	SMPDB	0		23 (23)	1	1	4	C00099;C00005;C00299;C00475	57 (57)	0.0386	0.152	0.164	0.312
Pyrimidine Metabolism	SMPDB	0		23 (23)	1	1	4	C00099;C00005;C00299;C00475	57 (57)	0.0386	0.152	0.164	0.312
Ca2+ pathway	Reactome	2	ITPR3;FZD5	51 (51)	0.128	1	1	C00144	16 (16)	0.306	0.699	0.166	0.316
IKK complex recruitment mediated by RIP1	Reactome	2	UBB;UBC	26 (26)	0.0396	0.641	0		1 (1)	1	1	0.167	0.317
Orc1 removal from chromatin	Reactome	2	UBB;UBC	26 (26)	0.0396	0.641	0		2 (2)	1	1	0.167	0.317
Switching of origins to a post-replicative state	Reactome	2	UBB;UBC	26 (26)	0.0396	0.641	0		2 (2)	1	1	0.167	0.317
Downregulation of TGF-beta receptor signaling	Reactome	2	UBB;UBC	26 (26)	0.0396	0.641	0		2 (2)	1	1	0.167	0.317
EGFR downregulation	Reactome	2	UBB;UBC	26 (26)	0.0396	0.641	0		4 (4)	1	1	0.167	0.317
Steroid hormones	Reactome	0		29 (29)	1	1	3	C00004;C00005;C00003	34 (38)	0.0401	0.158	0.169	0.32
Metabolism of steroid hormones and vitamin D	Reactome	0		29 (29)	1	1	3	C00004;C00005;C00003	34 (38)	0.0401	0.158	0.169	0.32
Pathways in cancer - Homo sapiens (human)	KEGG	4	CBLC;FZD5;TFG;TPR	327 (327)	0.568	1	2	C00149;C00122	20 (20)	0.0735	0.251	0.174	0.329
Integrin alphaIIb beta3 signaling	Reactome	2	FGA;FGB	27 (27)	0.0424	0.648	0		10 (10)	1	1	0.177	0.333
Acyl chain remodelling of PE	Reactome	1	PLA2G2F	24 (24)	0.255	1	1	C00010	8 (8)	0.167	0.448	0.177	0.333
Translocation of GLUT4 to the plasma membrane	Reactome	1	TBC1D4	33 (33)	0.333	1	1	C00020	6 (6)	0.128	0.383	0.177	0.333
Validated nuclear estrogen receptor alpha network	PID	3	ATP5J;C3;SOD1	64 (64)	0.043	0.648	0		1 (1)	1	1	0.178	0.335
Regulation of retinoblastoma protein	PID	3	TAF1;MYL1;RBP2	64 (64)	0.043	0.648	0		2 (2)	1	1	0.178	0.335
Glycosphingolipid metabolism	Reactome	0		39 (39)	1	1	3	C00004;C00319;C00003	35 (37)	0.0432	0.168	0.179	0.335
Carnitine synthesis	Reactome	0		4 (4)	1	1	2	C00004;C00003	15 (15)	0.0437	0.168	0.18	0.335
Inactivation_ recovery and regulation of the phototransduction cascade	Reactome	0		33 (33)	1	1	2	C00010;C00073	15 (16)	0.0437	0.168	0.18	0.335
Molybdenum cofactor biosynthesis	Reactome	0		6 (6)	1	1	2	C00020;C00073	15 (20)	0.0437	0.168	0.18	0.335
catecholamine biosynthesis	HumanCyc	0		4 (4)	1	1	2	C00021;C00082	15 (15)	0.0437	0.168	0.18	0.335
serotonin degradation	HumanCyc	0		14 (15)	1	1	2	C00004;C00003	15 (20)	0.0437	0.168	0.18	0.335
Serotonin and melatonin biosynthesis	Reactome	0		5 (5)	1	1	2	C00010;C00021	15 (15)	0.0437	0.168	0.18	0.335
Chromosome Maintenance	Reactome	0		101 (101)	1	1	2	C00020;C00144	15 (15)	0.0437	0.168	0.18	0.335
Synthesis of epoxy (EET) and dihydroxyeicosatrienoic acids (DHET)	Reactome	0		8 (8)	1	1	2	C00005;C00219	15 (15)	0.0437	0.168	0.18	0.335
Ubiquinol biosynthesis	Reactome	0		7 (7)	1	1	2	C00021;C00005	15 (22)	0.0437	0.168	0.18	0.335
Deadenylation of mRNA	Reactome	0		23 (23)	1	1	1	C00020	2 (3)	0.0446	0.168	0.183	0.336
Chromatin modifying enzymes	Reactome	0		139 (139)	1	1	1	C00010	2 (2)	0.0446	0.168	0.183	0.336
RNA Polymerase I Transcription Initiation	Reactome	0		40 (40)	1	1	1	C00010	2 (2)	0.0446	0.168	0.183	0.336
Influenza A virus infection	Wikipathways	0		1 (1)	1	1	1	C00051	2 (2)	0.0446	0.168	0.183	0.336
Nucleotide GPCRs	Wikipathways	0		11 (11)	1	1	1	C00147	2 (2)	0.0446	0.168	0.183	0.336
HATs acetylate histones	Reactome	0		139 (139)	1	1	1	C00010	2 (2)	0.0446	0.168	0.183	0.336
Ceramide signaling pathway	PID	0		48 (48)	1	1	1	C00319	2 (2)	0.0446	0.168	0.183	0.336
phosphatidylserine biosynthesis I	HumanCyc	0		1 (1)	1	1	1	C00114	2 (4)	0.0446	0.168	0.183	0.336
Presynaptic function of Kainate receptors	Reactome	0		21 (21)	1	1	1	C00025	2 (2)	0.0446	0.168	0.183	0.336
acyl carrier protein metabolism	HumanCyc	0		1 (1)	1	1	1	C00010	2 (2)	0.0446	0.168	0.183	0.336
basic mechanisms of sumoylation	BioCarta	0		6 (6)	1	1	1	C00020	2 (2)	0.0446	0.168	0.183	0.336
mechanism of acetaminophen activity and toxicity	BioCarta	0		7 (7)	1	1	1	C00219	2 (3)	0.0446	0.168	0.183	0.336
downregulated of mta-3 in er-negative breast tumors	BioCarta	0		21 (21)	1	1	1	C00010	2 (2)	0.0446	0.168	0.183	0.336
Chromatin organization	Reactome	0		139 (139)	1	1	1	C00010	2 (2)	0.0446	0.168	0.183	0.336
multi-drug resistance factors	BioCarta	0		6 (6)	1	1	1	C00051	2 (2)	0.0446	0.168	0.183	0.336
Removal of licensing factors from origins	Reactome	2	UBB;UBC	28 (28)	0.0453	0.648	0		2 (2)	1	1	0.186	0.339
Regulation of DNA replication	Reactome	2	UBB;UBC	28 (28)	0.0453	0.648	0		2 (2)	1	1	0.186	0.339
Abnormal conversion of 2-oxoglutarate to 2-hydroxyglutarate	Wikipathways	0		0 (0)	1	1	1	C00005	5 (5)	0.108	0.34	0.108	0.34
mitochondrial fatty acid beta-oxidation of saturated fatty acids	Reactome	0		8 (8)	1	1	3	C00010;C00004;C00003	36 (36)	0.0464	0.175	0.189	0.344
Semaphorin interactions	Reactome	3	SEMA7A;MYH11;SEMA5A	66 (66)	0.0465	0.648	0		6 (6)	1	1	0.189	0.344
Signaling by FGFR	Reactome	4	UBC;UBB;LCK;ITPR3	158 (158)	0.127	1	1	C00020	20 (20)	0.367	0.821	0.19	0.344
Signaling by ERBB2	Reactome	4	UBC;UBB;LCK;ITPR3	158 (158)	0.127	1	1	C00020	20 (20)	0.367	0.821	0.19	0.344
DAP12 signaling	Reactome	4	LAT;LCK;ITPR3;B2M	159 (159)	0.129	1	1	C00020	20 (20)	0.367	0.821	0.192	0.344
Angiotensin metabolism	SMPDB	1	ACE	4 (4)	0.0479	0.648	0		4 (5)	1	1	0.193	0.344
Trandolapril Action Pathway	SMPDB	1	ACE	4 (4)	0.0479	0.648	0		4 (5)	1	1	0.193	0.344
Ramipril Action Pathway	SMPDB	1	ACE	4 (4)	0.0479	0.648	0		5 (7)	1	1	0.193	0.344
Rescinnamine Action Pathway	SMPDB	1	ACE	4 (4)	0.0479	0.648	0		5 (6)	1	1	0.193	0.344
Perindopril Action Pathway	SMPDB	1	ACE	4 (4)	0.0479	0.648	0		5 (6)	1	1	0.193	0.344
Quinapril Action Pathway	SMPDB	1	ACE	4 (4)	0.0479	0.648	0		5 (6)	1	1	0.193	0.344
Lisinopril Action Pathway	SMPDB	1	ACE	4 (4)	0.0479	0.648	0		5 (6)	1	1	0.193	0.344
Moexipril Action Pathway	SMPDB	1	ACE	4 (4)	0.0479	0.648	0		5 (6)	1	1	0.193	0.344
Candesartan Action Pathway	SMPDB	1	ACE	4 (4)	0.0479	0.648	0		5 (6)	1	1	0.193	0.344
Eprosartan Action Pathway	SMPDB	1	ACE	4 (4)	0.0479	0.648	0		5 (6)	1	1	0.193	0.344
Enalapril Action Pathway	SMPDB	1	ACE	4 (4)	0.0479	0.648	0		6 (7)	1	1	0.193	0.344
Benazepril Action Pathway	SMPDB	1	ACE	4 (4)	0.0479	0.648	0		5 (6)	1	1	0.193	0.344
Cilazapril Action Pathway	SMPDB	1	ACE	4 (4)	0.0479	0.648	0		4 (5)	1	1	0.193	0.344
Captopril Action Pathway	SMPDB	1	ACE	4 (4)	0.0479	0.648	0		5 (6)	1	1	0.193	0.344
Scavenging by Class H Receptors	Reactome	1	APOB	4 (4)	0.0479	0.648	0		8 (11)	1	1	0.193	0.344
superoxide radicals degradation	HumanCyc	1	SOD1	4 (4)	0.0479	0.648	0		5 (5)	1	1	0.193	0.344
transcriptional activation of dbpb from mrna	BioCarta	1	YBX1	4 (4)	0.0479	0.648	0		1 (1)	1	1	0.193	0.344
Valsartan Action Pathway	SMPDB	1	ACE	4 (4)	0.0479	0.648	0		5 (6)	1	1	0.193	0.344
Oxidative Stress Pathway (Erythrocyte)	PharmGKB	1	SOD1	4 (4)	0.0479	0.648	0		2 (2)	1	1	0.193	0.344
Pathway_PA165980337	PharmGKB	1	SOD1	4 (4)	0.0479	0.648	0		2 (2)	1	1	0.193	0.344
Oxidative Stress Pathway (Erythrocyte)	PharmGKB	1	SOD1	4 (4)	0.0479	0.648	0		2 (2)	1	1	0.193	0.344
Olmesartan Action Pathway	SMPDB	1	ACE	4 (4)	0.0479	0.648	0		4 (6)	1	1	0.193	0.344
Losartan Action Pathway	SMPDB	1	ACE	4 (4)	0.0479	0.648	0		5 (6)	1	1	0.193	0.344
Irbesartan Action Pathway	SMPDB	1	ACE	4 (4)	0.0479	0.648	0		5 (6)	1	1	0.193	0.344
Forasartan Action Pathway	SMPDB	1	ACE	4 (4)	0.0479	0.648	0		4 (5)	1	1	0.193	0.344
Telmisartan Action Pathway	SMPDB	1	ACE	4 (4)	0.0479	0.648	0		5 (6)	1	1	0.193	0.344
Endosomal Sorting Complex Required For Transport (ESCRT)	Reactome	2	UBB;UBC	29 (29)	0.0483	0.648	0		4 (4)	1	1	0.195	0.346
Thyroxine biosynthesis	Reactome	0		8 (8)	1	1	2	C00005;C00082	16 (16)	0.0492	0.185	0.197	0.35
Fluoxetine Action Pathway	SMPDB	0		34 (34)	1	1	2	C00004;C00003	16 (16)	0.0492	0.185	0.197	0.35
DNA Repair	Reactome	3	UBB;XPA;UBC	109 (109)	0.148	1	1	C00262	18 (22)	0.337	0.763	0.199	0.353
Activated NOTCH1 Transmits Signal to the Nucleus	Reactome	2	UBB;UBC	30 (30)	0.0514	0.669	0		1 (1)	1	1	0.204	0.359
Regulation of Glucokinase by Glucokinase Regulatory Protein	Reactome	2	TPR;NUP88	30 (30)	0.0514	0.669	0		4 (4)	1	1	0.204	0.359
NEP/NS2 Interacts with the Cellular Export Machinery	Reactome	2	TPR;NUP88	30 (30)	0.0514	0.669	0		3 (3)	1	1	0.204	0.359
Export of Viral Ribonucleoproteins from Nucleus	Reactome	2	TPR;NUP88	30 (30)	0.0514	0.669	0		3 (3)	1	1	0.204	0.359
role of mef2d in t-cell apoptosis	BioCarta	2	LAT;LCK	30 (30)	0.0514	0.669	0		1 (1)	1	1	0.204	0.359
Oncogene Induced Senescence	Reactome	2	UBB;UBC	30 (30)	0.0514	0.669	0		2 (2)	1	1	0.204	0.359
SCF-beta-TrCP mediated degradation of Emi1	Reactome	2	UBB;UBC	10 (10)	0.00622	0.371	0		0 (0)	1	1	0.00622	0.371
Vif-mediated degradation of APOBEC3G	Reactome	2	UBB;UBC	10 (10)	0.00622	0.371	0		0 (0)	1	1	0.00622	0.371
Interferon Signaling	Reactome	2	UBA7;IFNAR1	67 (67)	0.197	1	1	C00020	14 (15)	0.274	0.633	0.211	0.371
GPVI-mediated activation cascade	Reactome	2	LAT;LCK	31 (31)	0.0545	0.704	0		8 (8)	1	1	0.213	0.373
Citalopram Metabolism Pathway	SMPDB	0		7 (7)	1	1	2	C00004;C00003	17 (17)	0.0549	0.203	0.214	0.373
Catecholamine Biosynthesis	SMPDB	0		4 (4)	1	1	2	C00021;C00082	17 (18)	0.0549	0.203	0.214	0.373
Methadone Action Pathway	SMPDB	0		35 (35)	1	1	2	C00004;C00003	17 (17)	0.0549	0.203	0.214	0.373
Catecholamine biosynthesis	Reactome	0		4 (4)	1	1	2	C00021;C00082	17 (18)	0.0549	0.203	0.214	0.373
Aromatic L-Aminoacid Decarboxylase Deficiency	SMPDB	0		4 (4)	1	1	2	C00021;C00082	17 (18)	0.0549	0.203	0.214	0.373
Metabolism of folate and pterines	Reactome	0		9 (9)	1	1	2	C00005;C00025	17 (20)	0.0549	0.203	0.214	0.373
Glucuronidation	Reactome	0		20 (20)	1	1	2	C00004;C00003	17 (23)	0.0549	0.203	0.214	0.373
Epigenetic regulation of gene expression	Reactome	0		118 (118)	1	1	2	C00021;C00003	17 (21)	0.0549	0.203	0.214	0.373
mevalonate pathway	HumanCyc	0		10 (10)	1	1	2	C00010;C00005	17 (17)	0.0549	0.203	0.214	0.373
Tyrosine hydroxylase deficiency	SMPDB	0		4 (4)	1	1	2	C00021;C00082	17 (18)	0.0549	0.203	0.214	0.373
Opioid Signalling	Reactome	1	ITPR3	82 (82)	0.636	1	2	C00020;C00219	22 (22)	0.0869	0.288	0.215	0.374
Neurotransmitter uptake and Metabolism In Glial Cells	Wikipathways	0		0 (0)	1	1	1	C00025	6 (6)	0.128	0.383	0.128	0.383
Mitotic Prometaphase	Wikipathways	0		0 (0)	1	1	1	C00010	6 (6)	0.128	0.383	0.128	0.383
Translocation of GLUT4 to the Plasma Membrane	Wikipathways	0		0 (0)	1	1	1	C00020	6 (6)	0.128	0.383	0.128	0.383
Formation of Fibrin Clot (Clotting Cascade)	Reactome	2	FGA;FGB	32 (32)	0.0577	0.73	0		6 (6)	1	1	0.222	0.385
TGF-beta receptor signaling activates SMADs	Reactome	2	UBB;UBC	32 (32)	0.0577	0.73	0		4 (4)	1	1	0.222	0.385
Signaling by NOTCH2	Reactome	2	UBB;UBC	32 (32)	0.0577	0.73	0		1 (1)	1	1	0.222	0.385
Thiopurine Pathway_ Pharmacokinetics/Pharmacodynamics	PharmGKB	2	TPMT;PRPS1	32 (32)	0.0577	0.73	0		4 (4)	1	1	0.222	0.385
fructose 2_6-bisphosphate synthesis/dephosphorylation	HumanCyc	1	PFKFB4	5 (5)	0.0595	0.73	0		6 (7)	1	1	0.227	0.393
Degradation of Superoxides	SMPDB	1	SOD1	5 (5)	0.0595	0.73	0		10 (10)	1	1	0.227	0.393
DAP12 interactions	Reactome	4	LAT;LCK;ITPR3;B2M	174 (174)	0.163	1	1	C00020	20 (20)	0.367	0.821	0.228	0.394
Rev-mediated nuclear export of HIV RNA	Reactome	2	TPR;NUP88	33 (33)	0.0609	0.74	0		3 (3)	1	1	0.231	0.397
EPHA forward signaling	PID	2	EPHA1;LCK	33 (33)	0.0609	0.74	0		2 (2)	1	1	0.231	0.397
Alanine Metabolism	SMPDB	0		5 (5)	1	1	2	C00020;C00025	18 (18)	0.0609	0.223	0.231	0.397
Pyruvate Carboxylase Deficiency	SMPDB	0		5 (5)	1	1	2	C00020;C00025	18 (18)	0.0609	0.223	0.231	0.397
Primary Hyperoxaluria Type I	SMPDB	0		5 (5)	1	1	2	C00020;C00025	18 (18)	0.0609	0.223	0.231	0.397
Lactic Acidemia	SMPDB	0		5 (5)	1	1	2	C00020;C00025	18 (18)	0.0609	0.223	0.231	0.397
Signaling by FGFR in disease	Reactome	4	UBC;UBB;LCK;ITPR3	173 (173)	0.161	1	1	C00020	21 (27)	0.381	0.851	0.232	0.397
Mevalonic aciduria	SMPDB	1	LIPA	22 (22)	0.237	1	2	C00010;C00005	44 (44)	0.261	0.611	0.234	0.397
Wolman disease	SMPDB	1	LIPA	22 (22)	0.237	1	2	C00010;C00005	44 (44)	0.261	0.611	0.234	0.397
Cerivastatin Action Pathway	SMPDB	1	LIPA	22 (22)	0.237	1	2	C00010;C00005	44 (44)	0.261	0.611	0.234	0.397
Smith-Lemli-Opitz Syndrome (SLOS)	SMPDB	1	LIPA	22 (22)	0.237	1	2	C00010;C00005	44 (44)	0.261	0.611	0.234	0.397
CHILD Syndrome	SMPDB	1	LIPA	22 (22)	0.237	1	2	C00010;C00005	44 (44)	0.261	0.611	0.234	0.397
Desmosterolosis	SMPDB	1	LIPA	22 (22)	0.237	1	2	C00010;C00005	44 (44)	0.261	0.611	0.234	0.397
Hypercholesterolemia	SMPDB	1	LIPA	22 (22)	0.237	1	2	C00010;C00005	44 (44)	0.261	0.611	0.234	0.397
Steroid Biosynthesis	SMPDB	1	LIPA	22 (22)	0.237	1	2	C00010;C00005	44 (44)	0.261	0.611	0.234	0.397
Ibandronate Action Pathway	SMPDB	1	LIPA	22 (22)	0.237	1	2	C00010;C00005	44 (44)	0.261	0.611	0.234	0.397
Chondrodysplasia Punctata II_ X Linked Dominant (CDPX2)	SMPDB	1	LIPA	22 (22)	0.237	1	2	C00010;C00005	44 (44)	0.261	0.611	0.234	0.397
Hyper-IgD syndrome	SMPDB	1	LIPA	22 (22)	0.237	1	2	C00010;C00005	44 (44)	0.261	0.611	0.234	0.397
Cholesteryl ester storage disease	SMPDB	1	LIPA	22 (22)	0.237	1	2	C00010;C00005	44 (44)	0.261	0.611	0.234	0.397
Lysosomal Acid Lipase Deficiency (Wolman Disease)	SMPDB	1	LIPA	22 (22)	0.237	1	2	C00010;C00005	44 (44)	0.261	0.611	0.234	0.397
Signaling by EGFR	Reactome	4	UBC;UBB;LCK;ITPR3	174 (174)	0.163	1	1	C00020	21 (21)	0.381	0.851	0.235	0.398
Platelet activation - Homo sapiens (human)	KEGG	3	FGA;FGB;ITPR3	131 (131)	0.214	1	1	C00219	15 (15)	0.29	0.668	0.235	0.398
Risedronate Action Pathway	SMPDB	1	LIPA	22 (22)	0.237	1	2	C00010;C00005	45 (45)	0.27	0.626	0.24	0.402
Pamidronate Action Pathway	SMPDB	1	LIPA	22 (22)	0.237	1	2	C00010;C00005	45 (45)	0.27	0.626	0.24	0.402
Fluvastatin Action Pathway	SMPDB	1	LIPA	22 (22)	0.237	1	2	C00010;C00005	45 (45)	0.27	0.626	0.24	0.402
Zoledronate Action Pathway	SMPDB	1	LIPA	22 (22)	0.237	1	2	C00010;C00005	45 (45)	0.27	0.626	0.24	0.402
Simvastatin Action Pathway	SMPDB	1	LIPA	22 (22)	0.237	1	2	C00010;C00005	45 (45)	0.27	0.626	0.24	0.402
Pravastatin Action Pathway	SMPDB	1	LIPA	22 (22)	0.237	1	2	C00010;C00005	45 (45)	0.27	0.626	0.24	0.402
Atorvastatin Action Pathway	SMPDB	1	LIPA	22 (22)	0.237	1	2	C00010;C00005	45 (45)	0.27	0.626	0.24	0.402
Alendronate Action Pathway	SMPDB	1	LIPA	22 (22)	0.237	1	2	C00010;C00005	45 (45)	0.27	0.626	0.24	0.402
Lovastatin Action Pathway	SMPDB	1	LIPA	22 (22)	0.237	1	2	C00010;C00005	45 (45)	0.27	0.626	0.24	0.402
Rosuvastatin Action Pathway	SMPDB	1	LIPA	22 (22)	0.237	1	2	C00010;C00005	45 (45)	0.27	0.626	0.24	0.402
Nuclear Pore Complex (NPC) Disassembly	Reactome	2	TPR;NUP88	34 (34)	0.0642	0.768	0		2 (2)	1	1	0.241	0.403
Nuclear import of Rev protein	Reactome	2	TPR;NUP88	34 (34)	0.0642	0.768	0		2 (2)	1	1	0.241	0.403
Regulation of APC/C activators between G1/S and early anaphase	Reactome	2	UBB;UBC	34 (34)	0.0642	0.768	0		2 (2)	1	1	0.241	0.403
Oxidative Stress Induced Senescence	Reactome	2	UBB;UBC	123 (123)	0.444	1	1	C00021	7 (8)	0.148	0.419	0.244	0.404
Gap junction - Homo sapiens (human)	KEGG	2	GJA1;ITPR3	89 (89)	0.296	1	1	C00025	11 (11)	0.222	0.543	0.245	0.404
Meiosis	Reactome	1	SMC3	77 (77)	0.612	1	1	C00021	5 (5)	0.108	0.34	0.246	0.404
Inositol transporters	Reactome	0		7 (7)	1	1	1	C00137	3 (4)	0.0662	0.236	0.246	0.404
Activation of AMPA receptors	Reactome	0		4 (4)	1	1	1	C00025	3 (3)	0.0662	0.236	0.246	0.404
Cleavage of the damaged purine	Reactome	0		3 (3)	1	1	1	C00262	3 (5)	0.0662	0.236	0.246	0.404
Depurination	Reactome	0		3 (3)	1	1	1	C00262	3 (5)	0.0662	0.236	0.246	0.404
aspirin triggered resolvin D biosynthesis	HumanCyc	0		2 (2)	1	1	1	C06429	3 (7)	0.0662	0.236	0.246	0.404
Nanoparticle triggered regulated necrosis	Wikipathways	0		9 (9)	1	1	1	C00219	3 (5)	0.0662	0.236	0.246	0.404
Activation of Ca-permeable Kainate Receptor	Reactome	0		12 (12)	1	1	1	C00025	3 (3)	0.0662	0.236	0.246	0.404
Thyroxine (Thyroid Hormone) Production	Wikipathways	0		6 (6)	1	1	1	C00082	3 (4)	0.0662	0.236	0.246	0.404
FAS pathway and Stress induction of HSP regulation	Wikipathways	0		38 (38)	1	1	1	C00051	3 (3)	0.0662	0.236	0.246	0.404
Arylamine metabolism	Wikipathways	0		7 (7)	1	1	1	C00010	3 (3)	0.0662	0.236	0.246	0.404
AMPK inhibits chREBP transcriptional activation activity	Reactome	0		5 (5)	1	1	1	C00020	3 (3)	0.0662	0.236	0.246	0.404
Activation of Na-permeable Kainate Receptors	Reactome	0		2 (2)	1	1	1	C00025	3 (3)	0.0662	0.236	0.246	0.404
SUMO is conjugated to E1 (UBA2:SAE1)	Reactome	0		5 (5)	1	1	1	C00020	3 (3)	0.0662	0.236	0.246	0.404
Processing and activation of SUMO	Reactome	0		9 (9)	1	1	1	C00020	3 (3)	0.0662	0.236	0.246	0.404
Activation of PPARGC1A (PGC-1alpha) by phosphorylation	Reactome	0		10 (10)	1	1	1	C00020	3 (3)	0.0662	0.236	0.246	0.404
SUMOylation	Reactome	0		9 (9)	1	1	1	C00020	3 (3)	0.0662	0.236	0.246	0.404
Meiotic recombination	Reactome	0		64 (64)	1	1	1	C00021	3 (3)	0.0662	0.236	0.246	0.404
PRC2 methylates histones and DNA	Reactome	0		74 (74)	1	1	1	C00021	3 (3)	0.0662	0.236	0.246	0.404
Phosphatidylinositol phosphate metabolism	EHMN	1	NUP88	93 (93)	0.682	1	3	C00010;C00116;C00137	49 (49)	0.0974	0.318	0.247	0.405
Ubiquinone Biosynthesis	SMPDB	0		5 (5)	1	1	2	C00021;C00005	19 (19)	0.0671	0.239	0.248	0.406
UMP biosynthesis	HumanCyc	0		2 (2)	1	1	2	C00049;C00025	19 (20)	0.0671	0.239	0.248	0.406
glycolysis	HumanCyc	0		24 (25)	1	1	2	C00004;C00003	19 (20)	0.0671	0.239	0.248	0.406
DNA Replication Pre-Initiation	Reactome	2	UBB;UBC	35 (35)	0.0676	0.785	0		3 (3)	1	1	0.25	0.406
M/G1 Transition	Reactome	2	UBB;UBC	35 (35)	0.0676	0.785	0		3 (3)	1	1	0.25	0.406
21-hydroxylase deficiency (CYP21)	SMPDB	0		9 (9)	1	1	3	C00004;C00005;C00003	42 (43)	0.0678	0.239	0.25	0.406
Corticosterone methyl oxidase I deficiency (CMO I)	SMPDB	0		9 (9)	1	1	3	C00004;C00005;C00003	42 (43)	0.0678	0.239	0.25	0.406
Corticosterone methyl oxidase II deficiency - CMO II	SMPDB	0		9 (9)	1	1	3	C00004;C00005;C00003	42 (43)	0.0678	0.239	0.25	0.406
Adrenal Hyperplasia Type 5 or Congenital Adrenal Hyperplasia due to 17 Alpha-hydroxylase Deficiency	SMPDB	0		9 (9)	1	1	3	C00004;C00005;C00003	42 (43)	0.0678	0.239	0.25	0.406
Congenital Lipoid Adrenal Hyperplasia (CLAH) or Lipoid CAH	SMPDB	0		9 (9)	1	1	3	C00004;C00005;C00003	42 (43)	0.0678	0.239	0.25	0.406
17-alpha-hydroxylase deficiency (CYP17)	SMPDB	0		9 (9)	1	1	3	C00004;C00005;C00003	42 (43)	0.0678	0.239	0.25	0.406
Adrenal Hyperplasia Type 3 or Congenital Adrenal Hyperplasia due to 21-hydroxylase Deficiency	SMPDB	0		9 (9)	1	1	3	C00004;C00005;C00003	42 (43)	0.0678	0.239	0.25	0.406
11-beta-hydroxylase deficiency (CYP11B1)	SMPDB	0		9 (9)	1	1	3	C00004;C00005;C00003	42 (43)	0.0678	0.239	0.25	0.406
Steroidogenesis	SMPDB	0		9 (9)	1	1	3	C00004;C00005;C00003	42 (43)	0.0678	0.239	0.25	0.406
Inositol phosphate metabolism	Wikipathways	0		0 (0)	1	1	2	C00003;C00137	29 (35)	0.138	0.409	0.138	0.409
PDGFR-beta signaling pathway	PID	2	RAB5A;LCK	128 (128)	0.464	1	1	C00319	7 (7)	0.148	0.419	0.252	0.41
Scavenging by Class B Receptors	Reactome	1	APOB	6 (6)	0.071	0.807	0		10 (15)	1	1	0.259	0.418
Scavenging by Class F Receptors	Reactome	1	APOB	6 (6)	0.071	0.807	0		5 (9)	1	1	0.259	0.418
LDL-mediated lipid transport	Reactome	1	APOB	6 (6)	0.071	0.807	0		4 (4)	1	1	0.259	0.418
Generation of second messenger molecules	Reactome	2	LAT;LCK	36 (36)	0.071	0.807	0		6 (6)	1	1	0.259	0.418
Cytosolic Iron-sulfur Cluster Assembly	Wikipathways	0		0 (0)	1	1	1	C00005	7 (10)	0.148	0.419	0.148	0.419
Sphingolipid metabolism	Wikipathways	0		0 (0)	1	1	1	C00319	7 (7)	0.148	0.419	0.148	0.419
Energy dependent regulation of mTOR by LKB1-AMPK	Wikipathways	0		0 (0)	1	1	1	C00020	7 (7)	0.148	0.419	0.148	0.419
chondroitin sulfate degradation (metazoa)	HumanCyc	0		7 (7)	1	1	5	C00116;C00121;C00199;C00794;C01835	99 (133)	0.0714	0.248	0.26	0.42
Complement cascade	Reactome	3	C8A;CFB;C3	79 (80)	0.0718	0.813	0		17 (20)	1	1	0.261	0.421
Glycosphingolipid metabolism	EHMN	1	NUP88	69 (69)	0.572	1	3	C00010;C00005;C00319	55 (55)	0.126	0.383	0.262	0.423
Nucleotide Sugars Metabolism	SMPDB	0		8 (8)	1	1	2	C00004;C00003	20 (20)	0.0735	0.251	0.265	0.427
Phenytoin (Antiarrhythmic) Action Pathway	SMPDB	0		81 (81)	1	1	2	C00021;C00005	20 (20)	0.0735	0.251	0.265	0.427
Galactosemia III	SMPDB	0		8 (8)	1	1	2	C00004;C00003	20 (20)	0.0735	0.251	0.265	0.427
Galactosemia II (GALK)	SMPDB	0		8 (8)	1	1	2	C00004;C00003	20 (20)	0.0735	0.251	0.265	0.427
Selenoamino acid metabolism	EHMN	1	NUP88	35 (35)	0.349	1	2	C00020;C00005	38 (38)	0.211	0.533	0.266	0.427
dermatan sulfate degradation (metazoa)	HumanCyc	0		7 (7)	1	1	5	C00116;C00121;C00199;C00794;C01835	100 (134)	0.0739	0.252	0.266	0.427
Interactions of Rev with host cellular proteins	Reactome	2	TPR;NUP88	37 (37)	0.0745	0.833	0		3 (3)	1	1	0.268	0.429
Validated transcriptional targets of AP1 family members Fra1 and Fra2	PID	2	IVL;GJA1	37 (37)	0.0745	0.833	0		2 (2)	1	1	0.268	0.429
Platelet Aggregation (Plug Formation)	Reactome	2	FGA;FGB	37 (37)	0.0745	0.833	0		12 (12)	1	1	0.268	0.429
Association of licensing factors with the pre-replicative complex	Reactome	2	UBB;UBC	11 (11)	0.00755	0.431	0		0 (0)	1	1	0.00755	0.431
Leishmaniasis - Homo sapiens (human)	KEGG	1	C3	72 (74)	0.588	1	1	C00219	6 (6)	0.128	0.383	0.27	0.432
Signaling by EGFR in Cancer	Reactome	4	UBC;UBB;LCK;ITPR3	176 (176)	0.168	1	1	C00020	27 (34)	0.461	1	0.275	0.44
Cyclin D associated events in G1	Reactome	2	UBB;UBC	38 (38)	0.078	0.86	0		4 (4)	1	1	0.277	0.441
G1 Phase	Reactome	2	UBB;UBC	38 (38)	0.078	0.86	0		4 (4)	1	1	0.277	0.441
APC/C-mediated degradation of cell cycle proteins	Reactome	2	UBB;UBC	38 (38)	0.078	0.86	0		4 (4)	1	1	0.277	0.441
Regulation of mitotic cell cycle	Reactome	2	UBB;UBC	38 (38)	0.078	0.86	0		4 (4)	1	1	0.277	0.441
p75 NTR receptor-mediated signalling	Reactome	3	UBB;UBC;ARHGEF16	82 (82)	0.0784	0.861	0		9 (9)	1	1	0.278	0.442
Asparagine N-linked glycosylation	Wikipathways	0		0 (0)	1	1	3	C00010;C00025;C00159	61 (64)	0.158	0.447	0.158	0.447
DAG and IP3 signaling	Reactome	1	ITPR3	33 (33)	0.333	1	1	C00020	12 (12)	0.24	0.572	0.282	0.447
Caffeine metabolism - Homo sapiens (human)	KEGG	0		5 (5)	1	1	2	C00385;C01762	21 (21)	0.0801	0.272	0.282	0.447
Codeine Action Pathway	SMPDB	0		32 (32)	1	1	2	C00004;C00003	21 (21)	0.0801	0.272	0.282	0.447
Pyrimidine salvage reactions	Reactome	0		9 (9)	1	1	2	C00299;C00475	21 (21)	0.0801	0.272	0.282	0.447
superpathway of geranylgeranyldiphosphate biosynthesis I (via mevalonate)	HumanCyc	0		12 (12)	1	1	2	C00010;C00005	21 (21)	0.0801	0.272	0.282	0.447
Phospholipid biosynthesis	Wikipathways	0		0 (0)	1	1	1	C00114	8 (8)	0.167	0.448	0.167	0.448
Multifunctional anion exchangers	Reactome	1	SLC26A4	7 (7)	0.0823	0.888	0		4 (4)	1	1	0.288	0.455
Phase I biotransformations_ non P450	Wikipathways	1	LIPA	7 (7)	0.0823	0.888	0		2 (4)	1	1	0.288	0.455
Oxidative Stress Regulatory Pathway (Erythrocyte)	PharmGKB	1	SOD1	7 (7)	0.0823	0.888	0		2 (2)	1	1	0.288	0.455
Long-term potentiation - Homo sapiens (human)	KEGG	1	ITPR3	67 (67)	0.561	1	1	C00025	7 (7)	0.148	0.419	0.289	0.457
PLC-gamma1 signalling	Reactome	1	ITPR3	35 (35)	0.349	1	1	C00020	12 (12)	0.24	0.572	0.292	0.46
EGFR interacts with phospholipase C-gamma	Reactome	1	ITPR3	35 (35)	0.349	1	1	C00020	12 (12)	0.24	0.572	0.292	0.46
degradation of DVL	Reactome	2	UBB;UBC	12 (12)	0.00898	0.464	0		0 (0)	1	1	0.00898	0.464
G13 Signaling Pathway	Wikipathways	3	MYL1;CFL2;MYBPH	38 (38)	0.0109	0.464	0		0 (0)	1	1	0.0109	0.464
Microtubule-dependent trafficking of connexons from Golgi to the plasma membrane	Reactome	1	GJA1	1 (1)	0.0122	0.464	0		0 (0)	1	1	0.0122	0.464
CDT1 association with the CDC6:ORC:origin complex	Reactome	2	UBB;UBC	14 (14)	0.0122	0.464	0		0 (0)	1	1	0.0122	0.464
PLCG1 events in ERBB2 signaling	Reactome	1	ITPR3	36 (36)	0.357	1	1	C00020	12 (12)	0.24	0.572	0.296	0.465
PI3K-Akt signaling pathway - Homo sapiens (human)	KEGG	1	IFNAR1	346 (347)	0.987	1	1	C00020	4 (4)	0.0873	0.288	0.297	0.465
SHP2 signaling	PID	1	LCK	59 (59)	0.516	1	1	C00327	8 (8)	0.167	0.448	0.297	0.465
GnRH signaling pathway - Homo sapiens (human)	KEGG	1	ITPR3	92 (92)	0.678	1	1	C00219	6 (6)	0.128	0.383	0.299	0.465
superpathway of pyrimidine ribonucleotides <i>de novo</i> biosynthesis	HumanCyc	0		15 (15)	1	1	2	C00049;C00025	22 (23)	0.0869	0.288	0.299	0.465
Inositol Phosphate Metabolism	SMPDB	0		14 (14)	1	1	2	C00137;C00003	22 (23)	0.0869	0.288	0.299	0.465
thioredoxin pathway	HumanCyc	0		4 (4)	1	1	1	C00005	4 (4)	0.0873	0.288	0.3	0.465
Na+-dependent glucose transporters	Reactome	0		5 (5)	1	1	1	C00159	4 (4)	0.0873	0.288	0.3	0.465
glutamate dependent acid resistance	HumanCyc	0		3 (3)	1	1	1	C00025	4 (4)	0.0873	0.288	0.3	0.465
Ionotropic activity of Kainate Receptors	Reactome	0		12 (12)	1	1	1	C00025	4 (4)	0.0873	0.288	0.3	0.465
Cam-PDE 1 activation	Reactome	0		6 (6)	1	1	1	C00020	4 (4)	0.0873	0.288	0.3	0.465
Activation of Kainate Receptors upon glutamate binding	Reactome	0		32 (32)	1	1	1	C00025	4 (4)	0.0873	0.288	0.3	0.465
alanine biosynthesis/degradation	HumanCyc	0		2 (2)	1	1	1	C00025	4 (4)	0.0873	0.288	0.3	0.465
Arf6 downstream pathway	PID	0		15 (15)	1	1	1	C00114	4 (5)	0.0873	0.288	0.3	0.465
regulators of bone mineralization	BioCarta	0		11 (11)	1	1	1	C00020	4 (4)	0.0873	0.288	0.3	0.465
no2-dependent il-12 pathway in nk cells	BioCarta	0		9 (9)	1	1	1	C00327	4 (4)	0.0873	0.288	0.3	0.465
anandamide degradation	HumanCyc	0		2 (2)	1	1	1	C00219	4 (4)	0.0873	0.288	0.3	0.465
RNA Polymerase I Promoter Clearance	Reactome	0		103 (103)	1	1	1	C00010	4 (4)	0.0873	0.288	0.3	0.465
Mitochondrial biogenesis	Reactome	0		27 (27)	1	1	1	C00020	4 (4)	0.0873	0.288	0.3	0.465
Organelle biogenesis and maintenance	Reactome	0		27 (27)	1	1	1	C00020	4 (4)	0.0873	0.288	0.3	0.465
glutamine degradation/glutamate biosynthesis	HumanCyc	0		3 (3)	1	1	1	C00025	4 (4)	0.0873	0.288	0.3	0.465
Toll-Like Receptors Cascades	Reactome	4	TLR9;CTSV;UBC;UBB	138 (138)	0.0881	0.94	0		10 (18)	1	1	0.302	0.468
Synthesis of substrates in N-glycan biosythesis	Reactome	0		52 (52)	1	1	3	C00010;C00005;C00025	47 (55)	0.0885	0.291	0.303	0.468
Nicotinate and nicotinamide metabolism - Homo sapiens (human)	KEGG	0		28 (28)	1	1	3	C00049;C00003;C00122	47 (47)	0.0885	0.291	0.303	0.468
Mitochondrial Fatty Acid Beta-Oxidation	Reactome	0		15 (15)	1	1	3	C00010;C00004;C00003	47 (50)	0.0885	0.291	0.303	0.468
Negative regulation of FGFR signaling	Reactome	2	UBB;UBC	41 (41)	0.0889	0.94	0		5 (5)	1	1	0.304	0.469
Glucose transport	Reactome	2	TPR;NUP88	41 (41)	0.0889	0.94	0		9 (9)	1	1	0.304	0.469
Fc-epsilon receptor I signaling in mast cells	PID	1	LAT	62 (62)	0.534	1	1	C00114	8 (8)	0.167	0.448	0.305	0.469
Processing of Capped Intron-Containing Pre-mRNA	Reactome	4	YBX1;TPR;HNRNPA2B1;NUP88	139 (139)	0.0898	0.947	0		1 (2)	1	1	0.306	0.472
Glycosaminoglycan metabolism	Wikipathways	0		0 (0)	1	1	2	C00010;C00049	34 (53)	0.178	0.473	0.178	0.473
Melanogenesis - Homo sapiens (human)	KEGG	1	FZD5	101 (101)	0.712	1	1	C00082	6 (6)	0.128	0.383	0.309	0.476
Resolution of Sister Chromatid Cohesion	Reactome	1	SMC3	102 (102)	0.715	1	1	C00010	6 (6)	0.128	0.383	0.311	0.478
Base Excision Repair	Wikipathways	0		0 (0)	1	1	1	C00262	9 (13)	0.186	0.483	0.186	0.483
Signaling by Type 1 Insulin-like Growth Factor 1 Receptor (IGF1R)	Wikipathways	0		0 (0)	1	1	1	C00020	9 (9)	0.186	0.483	0.186	0.483
Mitochondrial Iron-Sulfur Cluster Biogenesis	Wikipathways	0		0 (0)	1	1	1	C00005	9 (10)	0.186	0.483	0.186	0.483
Metabolism of porphyrins	Wikipathways	0		0 (0)	1	1	2	C00010;C00005	35 (37)	0.186	0.483	0.186	0.483
Nifedipine Activity	Wikipathways	1	SOD1	8 (8)	0.0935	0.961	0		3 (3)	1	1	0.315	0.484
ErbB1 downstream signaling	PID	1	RAB5A	107 (107)	0.733	1	1	C00114	6 (6)	0.128	0.383	0.316	0.484
Heparan sulfate/heparin (HS-GAG) metabolism	Reactome	0		54 (54)	1	1	2	C00010;C00049	23 (34)	0.0938	0.307	0.316	0.484
Valine_ leucine and isoleucine biosynthesis - Homo sapiens (human)	KEGG	0		4 (4)	1	1	2	C00123;C00188	23 (23)	0.0938	0.307	0.316	0.484
Mitotic Prometaphase	Reactome	1	SMC3	111 (111)	0.746	1	1	C00010	6 (6)	0.128	0.383	0.32	0.49
Signaling by Insulin receptor	Reactome	2	TLR9;ATP6V1D	109 (109)	0.385	1	1	C00020	13 (13)	0.257	0.606	0.328	0.501
Beta3 integrin cell surface interactions	PID	2	FGA;FGB	44 (44)	0.1	1	0		3 (3)	1	1	0.331	0.505
Urokinase-type plasminogen activator (uPA) and uPAR-mediated signaling	PID	2	FGA;FGB	44 (44)	0.1	1	0		4 (4)	1	1	0.331	0.505
Fanconi-bickel syndrome	SMPDB	0		15 (15)	1	1	2	C00004;C00003	24 (24)	0.101	0.328	0.332	0.506
Drug Induction of Bile Acid Pathway	Wikipathways	0		17 (17)	1	1	2	C05122;C01921	24 (27)	0.101	0.328	0.332	0.506
Glycogenosis_ Type VII. Tarui disease	SMPDB	0		15 (15)	1	1	2	C00004;C00003	24 (24)	0.101	0.328	0.332	0.506
Glycolysis	SMPDB	0		15 (15)	1	1	2	C00004;C00003	24 (24)	0.101	0.328	0.332	0.506
Tetrahydrobiopterin (BH4) synthesis_ recycling_ salvage and regulation	Reactome	0		12 (12)	1	1	2	C00005;C00079	24 (27)	0.101	0.328	0.332	0.506
Fatty acid degradation - Homo sapiens (human)	KEGG	0		44 (44)	1	1	3	C00010;C02990;C00249	50 (50)	0.102	0.331	0.335	0.509
Class I PI3K signaling events	PID	2	LAT;LCK	45 (45)	0.104	1	0		5 (5)	1	1	0.34	0.515
CHL1 interactions	Reactome	1	HSPA8	9 (9)	0.105	1	0		1 (1)	1	1	0.341	0.515
Ca2+ activated K+ channels	Reactome	1	KCNMB1	9 (9)	0.105	1	0		1 (1)	1	1	0.341	0.515
Folding of actin by CCT/TriC	Reactome	1	TCP1	9 (9)	0.105	1	0		3 (3)	1	1	0.341	0.515
Elevation of cytosolic Ca2+ levels	Reactome	1	ITPR3	9 (9)	0.105	1	0		6 (6)	1	1	0.341	0.515
O2/CO2 exchange in erythrocytes	Reactome	1	CA1	9 (9)	0.105	1	0		8 (8)	1	1	0.341	0.515
Erythrocytes take up carbon dioxide and release oxygen	Reactome	1	CA1	9 (9)	0.105	1	0		8 (8)	1	1	0.341	0.515
Erythrocytes take up oxygen and release carbon dioxide	Reactome	1	CA1	9 (9)	0.105	1	0		8 (8)	1	1	0.341	0.515
CREB phosphorylation through the activation of CaMKII	Reactome	0		17 (17)	1	1	1	C00025	5 (5)	0.108	0.34	0.348	0.517
GABA synthesis	Reactome	0		2 (2)	1	1	1	C00025	5 (5)	0.108	0.34	0.348	0.517
Glutamate Neurotransmitter Release Cycle	Reactome	0		16 (16)	1	1	1	C00025	5 (5)	0.108	0.34	0.348	0.517
Regulation of AMPK activity via LKB1	Reactome	0		14 (14)	1	1	1	C00020	5 (5)	0.108	0.34	0.348	0.517
Asthma - Homo sapiens (human)	KEGG	0		30 (32)	1	1	1	C00388	5 (5)	0.108	0.34	0.348	0.517
resolvin D biosynthesis	HumanCyc	0		2 (2)	1	1	1	C06429	5 (5)	0.108	0.34	0.348	0.517
aspirin triggered resolvin E biosynthesis	HumanCyc	0		2 (2)	1	1	1	C06428	5 (5)	0.108	0.34	0.348	0.517
Abnormal conversion of 2-oxoglutarate to 2-hydroxyglutarate	Reactome	0		1 (1)	1	1	1	C00005	5 (5)	0.108	0.34	0.348	0.517
Cytosolic iron-sulfur cluster assembly	Reactome	0		2 (2)	1	1	1	C00005	5 (8)	0.108	0.34	0.348	0.517
thiamin salvage III	HumanCyc	0		1 (1)	1	1	1	C00020	5 (5)	0.108	0.34	0.348	0.517
S1P1 pathway	PID	0		20 (20)	1	1	1	C00319	5 (5)	0.108	0.34	0.348	0.517
Sphingosine 1-phosphate (S1P) pathway	PID	0		21 (21)	1	1	1	C00319	5 (5)	0.108	0.34	0.348	0.517
Arf6 trafficking events	PID	0		47 (47)	1	1	1	C00114	5 (5)	0.108	0.34	0.348	0.517
Ras activation uopn Ca2+ infux through NMDA receptor	Reactome	0		19 (19)	1	1	1	C00025	5 (5)	0.108	0.34	0.348	0.517
mTOR signaling pathway	PID	0		64 (64)	1	1	1	C00114	5 (5)	0.108	0.34	0.348	0.517
CDC42 signaling events	PID	0		72 (72)	1	1	1	C00114	5 (5)	0.108	0.34	0.348	0.517
Cross-presentation of particulate exogenous antigens (phagosomes)	Reactome	0		8 (8)	1	1	1	C00005	5 (5)	0.108	0.34	0.348	0.517
adenine and adenosine salvage II	HumanCyc	0		1 (1)	1	1	1	C00020	5 (5)	0.108	0.34	0.348	0.517
nitric oxide signaling pathway	BioCarta	0		19 (19)	1	1	1	C00327	5 (5)	0.108	0.34	0.348	0.517
Electron transport from NADPH to Ferredoxin	Reactome	0		3 (3)	1	1	1	C00005	5 (7)	0.108	0.34	0.348	0.517
hypusine biosynthesis	HumanCyc	0		2 (2)	1	1	1	C00315	5 (5)	0.108	0.34	0.348	0.517
fatty acid elongation -- saturated	HumanCyc	0		1 (1)	1	1	1	C00005	5 (5)	0.108	0.34	0.348	0.517
Unblocking of NMDA receptor_ glutamate binding and activation	Reactome	0		17 (17)	1	1	1	C00025	5 (5)	0.108	0.34	0.348	0.517
HIV Life Cycle	Wikipathways	0		0 (0)	1	1	1	C00010	10 (10)	0.204	0.519	0.204	0.519
Factors involved in megakaryocyte development and platelet production	Wikipathways	0		0 (0)	1	1	1	C00020	10 (11)	0.204	0.519	0.204	0.519
Cellular Senescence	Reactome	2	UBB;UBC	183 (183)	0.657	1	1	C00021	8 (9)	0.167	0.448	0.352	0.522
Proteasome - Homo sapiens (human)	KEGG	3	PSMB11;PSMB4;PSMA5	44 (44)	0.0163	0.523	0		0 (0)	1	1	0.0163	0.523
NOTCH1 Intracellular Domain Regulates Transcription	Reactome	2	UBB;UBC	47 (47)	0.112	1	0		2 (2)	1	1	0.357	0.529
Signalling by NGF	Reactome	5	UBC;UBB;LCK;ARHGEF16;ITPR3	281 (281)	0.258	1	1	C00020	25 (25)	0.436	0.966	0.358	0.531
Citalopram Action Pathway	SMPDB	0		35 (35)	1	1	2	C00004;C00003	26 (26)	0.115	0.363	0.365	0.538
Netrin mediated repulsion signals	Reactome	1	UNC5B	10 (10)	0.115	1	0		2 (2)	1	1	0.365	0.538
Role of DCC in regulating apoptosis	Reactome	1	UNC5B	10 (10)	0.115	1	0		2 (2)	1	1	0.365	0.538
ifn alpha signaling pathway	BioCarta	1	IFNAR1	10 (10)	0.115	1	0		1 (1)	1	1	0.365	0.538
Other semaphorin interactions	Reactome	2	SEMA7A;SEMA5A	19 (19)	0.022	0.541	0		0 (0)	1	1	0.022	0.541
Transport of connexons to the plasma membrane	Reactome	1	GJA1	2 (2)	0.0242	0.541	0		0 (0)	1	1	0.0242	0.541
Assembly of the pre-replicative complex	Reactome	2	UBB;UBC	20 (20)	0.0243	0.541	0		0 (0)	1	1	0.0243	0.541
Autodegradation of Cdh1 by Cdh1:APC/C	Reactome	2	UBB;UBC	20 (20)	0.0243	0.541	0		0 (0)	1	1	0.0243	0.541
Nef-mediates down modulation of cell surface receptors by recruiting them to clathrin adapters	Reactome	2	LCK;B2M	21 (21)	0.0266	0.541	0		0 (0)	1	1	0.0266	0.541
APC/C:Cdc20 mediated degradation of Securin	Reactome	2	UBB;UBC	21 (21)	0.0266	0.541	0		0 (0)	1	1	0.0266	0.541
Phagosome - Homo sapiens (human)	KEGG	4	MRC1;RAB5A;C3;ATP6V1D	153 (155)	0.117	1	0		1 (1)	1	1	0.368	0.542
DAG and IP3 signaling	Wikipathways	0		0 (0)	1	1	1	C00020	11 (11)	0.222	0.543	0.222	0.543
Signaling by Insulin receptor	Wikipathways	0		0 (0)	1	1	1	C00020	11 (11)	0.222	0.543	0.222	0.543
Thromboxane A2 receptor signaling	PID	1	LCK	56 (56)	0.498	1	1	C00327	12 (12)	0.24	0.572	0.373	0.55
APC/C:Cdc20 mediated degradation of Cyclin B	Reactome	2	UBB;UBC	22 (22)	0.029	0.55	0		0 (0)	1	1	0.029	0.55
ras-independent pathway in nk cell-mediated cytotoxicity	BioCarta	2	LAT;B2M	22 (22)	0.029	0.55	0		0 (0)	1	1	0.029	0.55
Cytosolic sensors of pathogen-associated DNA 	Reactome	2	UBB;UBC	49 (49)	0.12	1	0		9 (13)	1	1	0.374	0.55
Influenza Life Cycle	Reactome	2	TPR;NUP88	49 (49)	0.12	1	0		8 (9)	1	1	0.374	0.55
Platelet Aggregation Inhibitor Pathway_ Pharmacodynamics	PharmGKB	2	FGA;FGB	49 (49)	0.12	1	0		5 (5)	1	1	0.374	0.55
Asparagine N-linked glycosylation	Reactome	0		118 (118)	1	1	4	C00159;C00005;C00025;C00010	84 (94)	0.12	0.378	0.375	0.551
Carbohydrate digestion and absorption - Homo sapiens (human)	KEGG	0		45 (45)	1	1	2	C00095;C01835	27 (27)	0.123	0.383	0.381	0.559
Generic Transcription Pathway	Reactome	2	UBB;UBC	462 (462)	0.979	1	1	C00003	6 (6)	0.128	0.383	0.386	0.561
cardiac protection against ros	BioCarta	1	SOD1	11 (11)	0.126	1	0		9 (10)	1	1	0.388	0.561
CD28 dependent Vav1 pathway	Reactome	1	LCK	11 (11)	0.126	1	0		5 (5)	1	1	0.388	0.561
Glutamatergic synapse - Homo sapiens (human)	KEGG	1	ITPR3	115 (116)	0.758	1	1	C00025	8 (8)	0.167	0.448	0.388	0.561
Nuclear Envelope Breakdown	Reactome	2	TPR;NUP88	51 (51)	0.128	1	0		7 (7)	1	1	0.391	0.561
snRNP Assembly	Reactome	2	TPR;NUP88	51 (51)	0.128	1	0		4 (4)	1	1	0.391	0.561
Metabolism of non-coding RNA	Reactome	2	TPR;NUP88	51 (51)	0.128	1	0		4 (4)	1	1	0.391	0.561
Tenofovir Action Pathway	SMPDB	0		5 (5)	1	1	1	C00020	6 (6)	0.128	0.383	0.391	0.561
Astrocytic Glutamate-Glutamine Uptake And Metabolism	Reactome	0		4 (4)	1	1	1	C00025	6 (6)	0.128	0.383	0.391	0.561
Neurotransmitter uptake and Metabolism In Glial Cells	Reactome	0		4 (4)	1	1	1	C00025	6 (6)	0.128	0.383	0.391	0.561
pentose phosphate pathway (non-oxidative branch)	HumanCyc	0		6 (6)	1	1	1	C00199	6 (8)	0.128	0.383	0.391	0.561
Base-Excision Repair_ AP Site Formation	Reactome	0		8 (8)	1	1	1	C00262	6 (10)	0.128	0.383	0.391	0.561
PDE3B signalling	Reactome	0		2 (2)	1	1	1	C00020	6 (6)	0.128	0.383	0.391	0.561
<i>myo</i>-inositol <i>de novo</i> biosynthesis	HumanCyc	0		4 (4)	1	1	1	C00137	6 (6)	0.128	0.383	0.391	0.561
Regulation of Rheb GTPase activity by AMPK	Reactome	0		10 (10)	1	1	1	C00020	6 (6)	0.128	0.383	0.391	0.561
homocarnosine biosynthesis	HumanCyc	0		1 (1)	1	1	1	C00135	6 (7)	0.128	0.383	0.391	0.561
GDP-L-fucose biosynthesis I (from GDP-D-mannose)	HumanCyc	0		2 (2)	1	1	1	C00005	6 (7)	0.128	0.383	0.391	0.561
Synthesis of PS	Reactome	0		2 (2)	1	1	1	C00114	6 (6)	0.128	0.383	0.391	0.561
S-adenosyl-L-methionine biosynthesis	HumanCyc	0		3 (3)	1	1	1	C00073	6 (6)	0.128	0.383	0.391	0.561
Regulation of thyroid hormone activity	Reactome	0		3 (3)	1	1	1	C00005	6 (6)	0.128	0.383	0.391	0.561
lipoate salvage	HumanCyc	0		2 (2)	1	1	1	C00020	6 (6)	0.128	0.383	0.391	0.561
Inhibition of HSL	Reactome	0		2 (2)	1	1	1	C00020	6 (6)	0.128	0.383	0.391	0.561
PDGF Pathway	Wikipathways	0		6 (6)	1	1	1	C00219	6 (6)	0.128	0.383	0.391	0.561
Catalytic cycle of mammalian FMOs	Wikipathways	0		5 (5)	1	1	1	C00005	6 (7)	0.128	0.383	0.391	0.561
aspirin blocks signaling pathway involved in platelet activation	BioCarta	0		17 (17)	1	1	1	C00219	6 (6)	0.128	0.383	0.391	0.561
Sterols are 12-hydroxylated by CYP8B1	Reactome	0		2 (2)	1	1	1	C00005	6 (10)	0.128	0.383	0.391	0.561
D-<i>myo</i>-inositol (1_4_5)-trisphosphate degradation	HumanCyc	0		13 (13)	1	1	1	C00137	6 (6)	0.128	0.383	0.391	0.561
VEGFR1 specific signals	PID	0		29 (29)	1	1	1	C00327	6 (6)	0.128	0.383	0.391	0.561
vegf hypoxia and angiogenesis	BioCarta	0		30 (30)	1	1	1	C00327	6 (6)	0.128	0.383	0.391	0.561
metabolism of anandamide an endogenous cannabinoid	BioCarta	0		7 (7)	1	1	1	C00219	6 (6)	0.128	0.383	0.391	0.561
Transcriptional activity of SMAD2-SMAD3-SMAD4 heterotrimer	Wikipathways	0		5 (5)	1	1	1	C00003	6 (6)	0.128	0.383	0.391	0.561
Selenoamino Acid Metabolism	SMPDB	0		11 (12)	1	1	2	C00020;C00003	28 (28)	0.13	0.39	0.396	0.567
Thiamine metabolism - Homo sapiens (human)	KEGG	0		4 (4)	1	1	2	C00082;C00003	28 (28)	0.13	0.39	0.396	0.567
Muscle contraction	Reactome	2	MYL1;MYH11	52 (52)	0.132	1	0		4 (4)	1	1	0.399	0.571
Mitochondrial protein import	Reactome	2	ATP5A1;DNAJC19	52 (52)	0.132	1	0		3 (3)	1	1	0.399	0.571
Calcium signaling pathway - Homo sapiens (human)	KEGG	2	PHKB;ITPR3	180 (180)	0.648	1	1	C00004	10 (10)	0.204	0.519	0.4	0.572
Hexose transport	Wikipathways	0		0 (0)	1	1	1	C00095	12 (12)	0.24	0.572	0.24	0.572
T cell receptor signaling pathway - Homo sapiens (human)	KEGG	3	CBLC;LAT;LCK	104 (104)	0.134	1	0		4 (4)	1	1	0.403	0.575
PI3K Cascade	Reactome	1	TLR9	68 (68)	0.567	1	1	C00020	12 (12)	0.24	0.572	0.407	0.58
Constitutive Signaling by NOTCH1 PEST Domain Mutants	Reactome	2	UBB;UBC	53 (53)	0.136	1	0		3 (3)	1	1	0.408	0.58
Constitutive Signaling by NOTCH1 HD+PEST Domain Mutants	Reactome	2	UBB;UBC	53 (53)	0.136	1	0		3 (3)	1	1	0.408	0.58
PECAM1 interactions	Reactome	1	LCK	12 (12)	0.137	1	0		2 (2)	1	1	0.409	0.58
Regulation of Apoptosis	Reactome	1	UNC5B	12 (12)	0.137	1	0		2 (2)	1	1	0.409	0.58
Inflammatory mediator regulation of TRP channels - Homo sapiens (human)	KEGG	1	ITPR3	99 (99)	0.705	1	2	C00388;C00219	36 (36)	0.194	0.504	0.409	0.58
Cytokine Signaling in Immune system	Reactome	3	LCK;IFNAR1;UBA7	184 (184)	0.39	1	1	C00020	19 (22)	0.352	0.793	0.41	0.58
RNA transport - Homo sapiens (human)	KEGG	4	EIF3G;NUP88;RPP30;TPR	163 (163)	0.138	1	0		3 (3)	1	1	0.411	0.58
Starch and Sucrose Metabolism	SMPDB	0		18 (18)	1	1	2	C00004;C00003	29 (30)	0.138	0.409	0.412	0.58
Inositol phosphate metabolism	Reactome	0		47 (47)	1	1	2	C00137;C00003	29 (37)	0.138	0.409	0.412	0.58
Pyrimidine biosynthesis	Reactome	0		6 (6)	1	1	2	C00049;C00025	29 (29)	0.138	0.409	0.412	0.58
Glycogen synthetase deficiency	SMPDB	0		18 (18)	1	1	2	C00004;C00003	29 (30)	0.138	0.409	0.412	0.58
Glycogenosis_ Type III. Cori disease_ Debrancher glycogenosis	SMPDB	0		18 (18)	1	1	2	C00004;C00003	29 (30)	0.138	0.409	0.412	0.58
Mucopolysaccharidosis VI. Sly syndrome	SMPDB	0		18 (18)	1	1	2	C00004;C00003	29 (30)	0.138	0.409	0.412	0.58
Sucrase-isomaltase deficiency	SMPDB	0		18 (18)	1	1	2	C00004;C00003	29 (30)	0.138	0.409	0.412	0.58
Glycogenosis_ Type IV. Amylopectinosis_ Anderson disease	SMPDB	0		18 (18)	1	1	2	C00004;C00003	29 (30)	0.138	0.409	0.412	0.58
Glycogenosis_ Type VI. Hers disease	SMPDB	0		18 (18)	1	1	2	C00004;C00003	29 (30)	0.138	0.409	0.412	0.58
Golgi Associated Vesicle Biogenesis	Reactome	2	HSPA8;FTH1	54 (54)	0.14	1	0		5 (5)	1	1	0.416	0.585
Complement and Coagulation Cascades	Wikipathways	2	FGB;C3	54 (54)	0.14	1	0		2 (2)	1	1	0.416	0.585
Interferon type I signaling pathways	Wikipathways	2	LCK;IFNAR1	54 (54)	0.14	1	0		2 (2)	1	1	0.416	0.585
Influenza Infection	Reactome	2	NUP88;TPR	54 (54)	0.14	1	0		8 (9)	1	1	0.416	0.585
Phospholipase C-mediated cascade	Reactome	1	ITPR3	56 (56)	0.498	1	1	C00020	15 (15)	0.29	0.668	0.424	0.586
Legionellosis - Homo sapiens (human)	KEGG	2	HSPA8;C3	55 (55)	0.145	1	0		2 (2)	1	1	0.424	0.586
Staphylococcus aureus infection - Homo sapiens (human)	KEGG	2	CFB;C3	55 (57)	0.145	1	0		12 (12)	1	1	0.424	0.586
Formation of the ternary complex_ and subsequently_ the 43S complex	Reactome	2	EIF3G;RPS23	55 (55)	0.145	1	0		1 (1)	1	1	0.424	0.586
Inositol Metabolism	SMPDB	0		22 (22)	1	1	2	C00137;C00003	30 (30)	0.146	0.419	0.427	0.586
TRAF6 mediated IRF7 activation in TLR7/8 or 9 signaling	Reactome	1	TLR9	13 (13)	0.147	1	0		2 (4)	1	1	0.43	0.586
chondroitin sulfate biosynthesis (late stages)	HumanCyc	1	CHST13	13 (13)	0.147	1	0		4 (5)	1	1	0.43	0.586
Energy dependent regulation of mTOR by LKB1-AMPK	Reactome	0		17 (17)	1	1	1	C00020	7 (7)	0.148	0.419	0.43	0.586
Desipramine Metabolism Pathway	SMPDB	0		3 (3)	1	1	1	C00005	7 (7)	0.148	0.419	0.43	0.586
Iminoglycinuria	SMPDB	0		33 (33)	1	1	1	C00086	7 (8)	0.148	0.419	0.43	0.586
Lysinuric Protein Intolerance	SMPDB	0		33 (33)	1	1	1	C00086	7 (8)	0.148	0.419	0.43	0.586
Blue diaper syndrome	SMPDB	0		33 (33)	1	1	1	C00086	7 (8)	0.148	0.419	0.43	0.586
Lysinuric protein intolerance (LPI)	SMPDB	0		33 (33)	1	1	1	C00086	7 (8)	0.148	0.419	0.43	0.586
Iminoglycinuria	SMPDB	0		33 (33)	1	1	1	C00086	7 (8)	0.148	0.419	0.43	0.586
Torsemide Action Pathway	SMPDB	0		33 (33)	1	1	1	C00086	7 (9)	0.148	0.419	0.43	0.586
Hartnup Disorder	SMPDB	0		33 (33)	1	1	1	C00086	7 (8)	0.148	0.419	0.43	0.586
Renal Glucosuria	SMPDB	0		33 (33)	1	1	1	C00086	7 (8)	0.148	0.419	0.43	0.586
Hydrolysis of LPE	Reactome	0		3 (3)	1	1	1	C01233	7 (7)	0.148	0.419	0.43	0.586
glutamine biosynthesis	HumanCyc	0		1 (1)	1	1	1	C00025	7 (7)	0.148	0.419	0.43	0.586
oleate biosynthesis	HumanCyc	0		8 (8)	1	1	1	C00010	7 (7)	0.148	0.419	0.43	0.586
Nicotine addiction - Homo sapiens (human)	KEGG	0		40 (40)	1	1	1	C00025	7 (7)	0.148	0.419	0.43	0.586
Chlorthalidone Action Pathway	SMPDB	0		33 (33)	1	1	1	C00086	7 (9)	0.148	0.419	0.43	0.586
lipoxin biosynthesis	HumanCyc	0		3 (3)	1	1	1	C00219	7 (7)	0.148	0.419	0.43	0.586
Progressive trimming of alpha-1_2-linked mannose residues from Man9/8/7GlcNAc2 to produce Man5GlcNAc2	Reactome	0		3 (3)	1	1	1	C00159	7 (7)	0.148	0.419	0.43	0.586
Glucose Transporter Defect (SGLT2)	SMPDB	0		33 (33)	1	1	1	C00086	7 (8)	0.148	0.419	0.43	0.586
mRNA capping	HumanCyc	0		4 (4)	1	1	1	C00021	7 (7)	0.148	0.419	0.43	0.586
acetyl-CoA biosynthesis from citrate	HumanCyc	0		1 (1)	1	1	1	C00010	7 (7)	0.148	0.419	0.43	0.586
phospho-PLA2 pathway	Reactome	0		2 (2)	1	1	1	C00219	7 (7)	0.148	0.419	0.43	0.586
Amine ligand-binding receptors	Reactome	0		42 (42)	1	1	1	C00388	7 (7)	0.148	0.419	0.43	0.586
NAD salvage	HumanCyc	0		4 (4)	1	1	1	C00003	7 (7)	0.148	0.419	0.43	0.586
glutamate removal from folates	HumanCyc	0		1 (1)	1	1	1	C00025	7 (7)	0.148	0.419	0.43	0.586
Pentose Phosphate Pathway	Wikipathways	0		7 (7)	1	1	1	C00117	7 (9)	0.148	0.419	0.43	0.586
CREB phosphorylation through the activation of Ras	Reactome	0		30 (30)	1	1	1	C00025	7 (7)	0.148	0.419	0.43	0.586
Monoamine GPCRs	Wikipathways	0		33 (33)	1	1	1	C00388	7 (7)	0.148	0.419	0.43	0.586
Polyol Pathway	Wikipathways	0		4 (4)	1	1	1	C00794	7 (7)	0.148	0.419	0.43	0.586
Effects of Nitric Oxide	Wikipathways	0		8 (8)	1	1	1	C00327	7 (7)	0.148	0.419	0.43	0.586
phospholipids as signalling intermediaries	BioCarta	0		33 (33)	1	1	1	C00319	7 (7)	0.148	0.419	0.43	0.586
NADPH regeneration	Reactome	0		1 (1)	1	1	1	C00005	7 (7)	0.148	0.419	0.43	0.586
COX reactions	Reactome	0		1 (1)	1	1	1	C00219	7 (8)	0.148	0.419	0.43	0.586
Mitochondrial iron-sulfur cluster biogenesis	Reactome	0		9 (9)	1	1	1	C00005	7 (9)	0.148	0.419	0.43	0.586
NADH repair	HumanCyc	0		3 (3)	1	1	1	C00004	7 (8)	0.148	0.419	0.43	0.586
putrescine biosynthesis II	HumanCyc	0		2 (2)	1	1	1	C00086	7 (7)	0.148	0.419	0.43	0.586
Kidney Function	SMPDB	0		33 (33)	1	1	1	C00086	7 (8)	0.148	0.419	0.43	0.586
Oxytocin signaling pathway - Homo sapiens (human)	KEGG	2	CAMK1D;ITPR3	158 (159)	0.577	1	1	C00219	13 (13)	0.257	0.606	0.431	0.587
IRS-mediated signalling	Reactome	1	TLR9	79 (79)	0.622	1	1	C00020	12 (12)	0.24	0.572	0.433	0.589
IRS-related events	Reactome	1	TLR9	81 (81)	0.631	1	1	C00020	12 (12)	0.24	0.572	0.437	0.594
IRS-related events triggered by IGF1R	Reactome	1	TLR9	83 (83)	0.64	1	1	C00020	12 (12)	0.24	0.572	0.441	0.599
Circadian entrainment - Homo sapiens (human)	KEGG	1	ITPR3	96 (97)	0.694	1	1	C00025	11 (11)	0.222	0.543	0.442	0.6
Factors involved in megakaryocyte development and platelet production	Reactome	1	RAB5A	114 (114)	0.755	1	1	C00020	10 (11)	0.204	0.519	0.442	0.6
Insulin receptor signalling cascade	Reactome	1	TLR9	86 (86)	0.653	1	1	C00020	12 (12)	0.24	0.572	0.447	0.602
IGF1R signaling cascade	Reactome	1	TLR9	86 (86)	0.653	1	1	C00020	12 (12)	0.24	0.572	0.447	0.602
Signaling by Type 1 Insulin-like Growth Factor 1 Receptor (IGF1R)	Reactome	1	TLR9	86 (86)	0.653	1	1	C00020	12 (12)	0.24	0.572	0.447	0.602
Xenobiotics metabolism	EHMN	0		50 (50)	1	1	4	C00004;C00005;C00051;C00003	93 (93)	0.157	0.445	0.447	0.602
C21-steroid hormone biosynthesis and metabolism	EHMN	0		56 (56)	1	1	3	C00004;C00005;C00003	61 (61)	0.158	0.447	0.449	0.602
Gap junction trafficking and regulation	Reactome	1	GJA1	14 (14)	0.158	1	0		2 (2)	1	1	0.449	0.602
Mitotic Prophase	Reactome	2	TPR;NUP88	142 (142)	0.519	1	1	C00021	16 (16)	0.306	0.699	0.451	0.602
GPCRs_ Class A Rhodopsin-like	Wikipathways	1	GPR83	259 (259)	0.96	1	1	C00388	8 (9)	0.167	0.448	0.454	0.602
G(M2)-Gangliosidosis: Variant B_ Tay-sachs disease	SMPDB	0		17 (17)	1	1	2	C00010;C00025	32 (32)	0.162	0.448	0.457	0.602
Salla Disease/Infantile Sialic Acid Storage Disease	SMPDB	0		17 (17)	1	1	2	C00010;C00025	32 (32)	0.162	0.448	0.457	0.602
Tay-Sachs Disease	SMPDB	0		17 (17)	1	1	2	C00010;C00025	32 (32)	0.162	0.448	0.457	0.602
Vitamin B6 metabolism - Homo sapiens (human)	KEGG	0		6 (6)	1	1	2	C00847;C00199	32 (32)	0.162	0.448	0.457	0.602
Sjogren Larsson Syndrome	SMPDB	0		17 (17)	1	1	2	C00010;C00025	32 (32)	0.162	0.448	0.457	0.602
Sialuria or French Type Sialuria	SMPDB	0		17 (17)	1	1	2	C00010;C00025	32 (32)	0.162	0.448	0.457	0.602
Amino Sugar Metabolism	SMPDB	0		17 (17)	1	1	2	C00010;C00025	32 (32)	0.162	0.448	0.457	0.602
Biosynthesis of the N-glycan precursor (dolichol lipid-linked oligosaccharide_ LLO) and transfer to a nascent protein	Reactome	0		67 (67)	1	1	3	C00010;C00005;C00025	62 (70)	0.163	0.448	0.459	0.602
Gastric acid secretion - Homo sapiens (human)	KEGG	1	ITPR3	75 (75)	0.603	1	1	C00388	14 (14)	0.274	0.633	0.462	0.602
G1/S Transition	Reactome	2	UBB;UBC	60 (60)	0.166	1	0		4 (4)	1	1	0.464	0.602
Indapamide Action Pathway	SMPDB	0		33 (33)	1	1	1	C00086	8 (9)	0.167	0.448	0.466	0.602
Metolazone Action Pathway	SMPDB	0		33 (33)	1	1	1	C00086	8 (9)	0.167	0.448	0.466	0.602
Hydrochlorothiazide Action Pathway	SMPDB	0		33 (33)	1	1	1	C00086	8 (9)	0.167	0.448	0.466	0.602
Hydroflumethiazide Action Pathway	SMPDB	0		33 (33)	1	1	1	C00086	8 (9)	0.167	0.448	0.466	0.602
Chlorothiazide Action Pathway	SMPDB	0		33 (33)	1	1	1	C00086	8 (9)	0.167	0.448	0.466	0.602
L-dopachrome biosynthesis	HumanCyc	0		1 (1)	1	1	1	C00082	8 (8)	0.167	0.448	0.466	0.602
Glutamate Binding_ Activation of AMPA Receptors and Synaptic Plasticity	Reactome	0		30 (30)	1	1	1	C00025	8 (8)	0.167	0.448	0.466	0.602
mTOR signalling	Reactome	0		27 (27)	1	1	1	C00020	8 (8)	0.167	0.448	0.466	0.602
D-<i>myo</i>-inositol (1_4_5)-trisphosphate biosynthesis	HumanCyc	0		27 (27)	1	1	1	C00137	8 (13)	0.167	0.448	0.466	0.602
Furosemide Action Pathway	SMPDB	0		33 (33)	1	1	1	C00086	8 (9)	0.167	0.448	0.466	0.602
Trichlormethiazide Action Pathway	SMPDB	0		33 (33)	1	1	1	C00086	8 (9)	0.167	0.448	0.466	0.602
Intracellular Signalling Through Histamine H2 Receptor and Histamine	SMPDB	0		8 (8)	1	1	1	C00388	8 (8)	0.167	0.448	0.466	0.602
Fructose catabolism	Reactome	0		2 (2)	1	1	1	C00095	8 (8)	0.167	0.448	0.466	0.602
Cyclothiazide Action Pathway	SMPDB	0		33 (33)	1	1	1	C00086	8 (9)	0.167	0.448	0.466	0.602
Endohydrolysis of 1_4-alpha-D-glucosidic linkages in polysaccharides by alpha-amylase	EHMN	0		6 (6)	1	1	1	C01835	8 (8)	0.167	0.448	0.466	0.602
Vitamin D (calciferol) metabolism	Reactome	0		6 (6)	1	1	1	C00005	8 (9)	0.167	0.448	0.466	0.602
ER Quality Control Compartment (ERQC)	Reactome	0		6 (6)	1	1	1	C00159	8 (9)	0.167	0.448	0.466	0.602
Arachidonate Epoxygenase - Epoxide Hydrolase	Wikipathways	0		7 (7)	1	1	1	C00219	8 (9)	0.167	0.448	0.466	0.602
Signaling events mediated by VEGFR1 and VEGFR2	PID	0		68 (68)	1	1	1	C00327	8 (8)	0.167	0.448	0.466	0.602
Insulin effects increased synthesis of Xylulose-5-Phosphate	Reactome	0		2 (2)	1	1	1	C00117	8 (8)	0.167	0.448	0.466	0.602
The retinoid cycle in cones (daylight vision)	Reactome	0		6 (6)	1	1	1	C00005	8 (8)	0.167	0.448	0.466	0.602
Reactions specific to the complex N-glycan synthesis pathway	Reactome	0		4 (4)	1	1	1	C00159	8 (9)	0.167	0.448	0.466	0.602
RNA Polymerase I Transcription	Reactome	0		105 (105)	1	1	1	C00010	8 (8)	0.167	0.448	0.466	0.602
Activation of the phototransduction cascade	Reactome	0		10 (10)	1	1	1	C00144	8 (8)	0.167	0.448	0.466	0.602
3-phosphoinositide biosynthesis	HumanCyc	0		28 (28)	1	1	1	C00137	8 (11)	0.167	0.448	0.466	0.602
glycerol degradation	HumanCyc	0		5 (5)	1	1	1	C00116	8 (10)	0.167	0.448	0.466	0.602
L-cysteine degradation II	HumanCyc	0		2 (2)	1	1	1	C00025	8 (8)	0.167	0.448	0.466	0.602
C20 prostanoid biosynthesis	HumanCyc	0		9 (9)	1	1	1	C00219	8 (8)	0.167	0.448	0.466	0.602
phosphatidylcholine biosynthesis pathway	BioCarta	0		3 (3)	1	1	1	C00114	8 (8)	0.167	0.448	0.466	0.602
corticosteroids and cardioprotection	BioCarta	0		27 (27)	1	1	1	C00327	8 (8)	0.167	0.448	0.466	0.602
Quinethazone Action Pathway	SMPDB	0		33 (33)	1	1	1	C00086	8 (9)	0.167	0.448	0.466	0.602
Bendroflumethiazide Action Pathway	SMPDB	0		33 (33)	1	1	1	C00086	8 (9)	0.167	0.448	0.466	0.602
Synthesis of Hepoxilins (HX) and Trioxilins (TrX)	Reactome	0		1 (1)	1	1	1	C00219	8 (8)	0.167	0.448	0.466	0.602
Ethacrynic Acid Action Pathway	SMPDB	0		33 (33)	1	1	1	C00086	8 (9)	0.167	0.448	0.466	0.602
NoRC negatively regulates rRNA expression	Reactome	0		100 (100)	1	1	1	C00021	8 (9)	0.167	0.448	0.466	0.602
Phototransduction - Homo sapiens (human)	KEGG	0		29 (29)	1	1	1	C00144	8 (8)	0.167	0.448	0.466	0.602
Polythiazide Action Pathway	SMPDB	0		33 (33)	1	1	1	C00086	8 (9)	0.167	0.448	0.466	0.602
Methyclothiazide Action Pathway	SMPDB	0		33 (33)	1	1	1	C00086	8 (9)	0.167	0.448	0.466	0.602
Bumetanide Action Pathway	SMPDB	0		33 (33)	1	1	1	C00086	8 (9)	0.167	0.448	0.466	0.602
Spironolactone Action Pathway	SMPDB	0		33 (33)	1	1	1	C00086	8 (9)	0.167	0.448	0.466	0.602
Eplerenone Action Pathway	SMPDB	0		33 (33)	1	1	1	C00086	8 (9)	0.167	0.448	0.466	0.602
Triamterene Action Pathway	SMPDB	0		33 (33)	1	1	1	C00086	8 (9)	0.167	0.448	0.466	0.602
Amiloride Action Pathway	SMPDB	0		33 (33)	1	1	1	C00086	8 (9)	0.167	0.448	0.466	0.602
HDL-mediated lipid transport	Reactome	1	ALB	15 (15)	0.168	1	0		16 (16)	1	1	0.468	0.602
Validated nuclear estrogen receptor beta network	PID	1	C3	15 (15)	0.168	1	0		1 (1)	1	1	0.468	0.602
Glycosaminoglycan metabolism	Reactome	1	CHST13	118 (118)	0.767	1	2	C00010;C00049	39 (59)	0.219	0.543	0.468	0.602
MPS II - Hunter syndrome	Reactome	1	CHST13	118 (118)	0.767	1	2	C00010;C00049	39 (59)	0.219	0.543	0.468	0.602
MPS IX - Natowicz syndrome	Reactome	1	CHST13	118 (118)	0.767	1	2	C00010;C00049	39 (59)	0.219	0.543	0.468	0.602
MPS I - Hurler syndrome	Reactome	1	CHST13	118 (118)	0.767	1	2	C00010;C00049	39 (59)	0.219	0.543	0.468	0.602
MPS IIIA - Sanfilippo syndrome A	Reactome	1	CHST13	118 (118)	0.767	1	2	C00010;C00049	39 (59)	0.219	0.543	0.468	0.602
MPS IIIB - Sanfilippo syndrome B	Reactome	1	CHST13	118 (118)	0.767	1	2	C00010;C00049	39 (59)	0.219	0.543	0.468	0.602
MPS IIIC - Sanfilippo syndrome C	Reactome	1	CHST13	118 (118)	0.767	1	2	C00010;C00049	39 (59)	0.219	0.543	0.468	0.602
MPS IIID - Sanfilippo syndrome D	Reactome	1	CHST13	118 (118)	0.767	1	2	C00010;C00049	39 (59)	0.219	0.543	0.468	0.602
MPS IV - Morquio syndrome A	Reactome	1	CHST13	118 (118)	0.767	1	2	C00010;C00049	39 (59)	0.219	0.543	0.468	0.602
MPS IV - Morquio syndrome B	Reactome	1	CHST13	118 (118)	0.767	1	2	C00010;C00049	39 (59)	0.219	0.543	0.468	0.602
MPS VI - Maroteaux-Lamy syndrome	Reactome	1	CHST13	118 (118)	0.767	1	2	C00010;C00049	39 (59)	0.219	0.543	0.468	0.602
MPS VII - Sly syndrome	Reactome	1	CHST13	118 (118)	0.767	1	2	C00010;C00049	39 (59)	0.219	0.543	0.468	0.602
Mucopolysaccharidoses	Reactome	1	CHST13	118 (118)	0.767	1	2	C00010;C00049	39 (59)	0.219	0.543	0.468	0.602
superpathway of pyrimidine deoxyribonucleotides <i>de novo</i> biosynthesis	HumanCyc	0		22 (22)	1	1	2	C00049;C00025	33 (34)	0.17	0.456	0.471	0.605
Tuberculosis - Homo sapiens (human)	KEGG	4	MRC1;TLR9;RAB5A;C3	177 (179)	0.17	1	0		9 (9)	1	1	0.471	0.605
Clathrin derived vesicle budding	Reactome	2	HSPA8;FTH1	61 (61)	0.17	1	0		5 (5)	1	1	0.472	0.605
trans-Golgi Network Vesicle Budding	Reactome	2	HSPA8;FTH1	61 (61)	0.17	1	0		5 (5)	1	1	0.472	0.605
Initial triggering of complement	Reactome	2	CFB;C3	61 (62)	0.17	1	0		17 (19)	1	1	0.472	0.605
glutathione redox reactions I	HumanCyc	0		9 (9)	1	1	3	C00005;C00051;C00319	64 (100)	0.174	0.468	0.479	0.614
Translation initiation complex formation	Reactome	2	EIF3G;RPS23	62 (62)	0.175	1	0		1 (2)	1	1	0.479	0.614
Ribosomal scanning and start codon recognition	Reactome	2	EIF3G;RPS23	62 (62)	0.175	1	0		4 (5)	1	1	0.479	0.614
Gluconeogenesis	SMPDB	0		22 (22)	1	1	2	C00004;C00003	34 (34)	0.178	0.473	0.485	0.616
Glycogenosis_ Type IA. Von gierke disease	SMPDB	0		22 (22)	1	1	2	C00004;C00003	34 (34)	0.178	0.473	0.485	0.616
Glycogenosis_ Type IC	SMPDB	0		22 (22)	1	1	2	C00004;C00003	34 (34)	0.178	0.473	0.485	0.616
Glycogen Storage Disease Type 1A (GSD1A) or Von Gierke Disease	SMPDB	0		22 (22)	1	1	2	C00004;C00003	34 (34)	0.178	0.473	0.485	0.616
Fructose-1_6-diphosphatase deficiency	SMPDB	0		22 (22)	1	1	2	C00004;C00003	34 (34)	0.178	0.473	0.485	0.616
Phosphoenolpyruvate carboxykinase deficiency 1 (PEPCK1)	SMPDB	0		22 (22)	1	1	2	C00004;C00003	34 (34)	0.178	0.473	0.485	0.616
Triosephosphate isomerase	SMPDB	0		22 (22)	1	1	2	C00004;C00003	34 (34)	0.178	0.473	0.485	0.616
Glycogenosis_ Type IB	SMPDB	0		22 (22)	1	1	2	C00004;C00003	34 (34)	0.178	0.473	0.485	0.616
Osteoclast Signaling	Wikipathways	1	IFNAR1	16 (16)	0.178	1	0		2 (4)	1	1	0.486	0.616
Mitochondrial LC-Fatty Acid Beta-Oxidation	Wikipathways	1	PECR	16 (16)	0.178	1	0		4 (4)	1	1	0.486	0.616
the igf-1 receptor and longevity	BioCarta	1	SOD1	16 (16)	0.178	1	0		2 (2)	1	1	0.486	0.616
bone remodeling	BioCarta	1	IFNAR1	16 (16)	0.178	1	0		1 (1)	1	1	0.486	0.616
Metabolism of Angiotensinogen to Angiotensins	Reactome	1	ACE	16 (16)	0.178	1	0		6 (7)	1	1	0.486	0.616
Regulation of KIT signaling	Reactome	1	LCK	16 (16)	0.178	1	0		2 (2)	1	1	0.486	0.616
Activation of the mRNA upon binding of the cap-binding complex and eIFs_ and subsequent binding to 43S	Reactome	2	EIF3G;RPS23	63 (63)	0.179	1	0		1 (2)	1	1	0.487	0.617
Propanoate metabolism - Homo sapiens (human)	KEGG	1	ACACB	32 (32)	0.325	1	1	C00099	36 (36)	0.562	1	0.493	0.621
IL12-mediated signaling events	PID	2	LCK;B2M	64 (64)	0.183	1	0		1 (1)	1	1	0.494	0.621
Post NMDA receptor activation events	Reactome	0		38 (38)	1	1	1	C00025	9 (9)	0.186	0.483	0.499	0.621
Fatty Acids bound to GPR40 (FFAR1) regulate insulin secretion	Reactome	0		8 (8)	1	1	1	C00249	9 (11)	0.186	0.483	0.499	0.621
Pyruvaldehyde Degradation	SMPDB	0		3 (3)	1	1	1	C00051	9 (9)	0.186	0.483	0.499	0.621
Synthesis of PI	Reactome	0		2 (2)	1	1	1	C00137	9 (9)	0.186	0.483	0.499	0.621
Calmodulin induced events	Reactome	0		28 (28)	1	1	1	C00020	9 (9)	0.186	0.483	0.499	0.621
PKB-mediated events	Reactome	0		28 (28)	1	1	1	C00020	9 (9)	0.186	0.483	0.499	0.621
Base Excision Repair	Reactome	0		19 (19)	1	1	1	C00262	9 (13)	0.186	0.483	0.499	0.621
GABAergic synapse - Homo sapiens (human)	KEGG	0		89 (90)	1	1	1	C00025	9 (9)	0.186	0.483	0.499	0.621
RNA Polymerase I_ RNA Polymerase III_ and Mitochondrial Transcription	Reactome	0		144 (145)	1	1	1	C00010	9 (9)	0.186	0.483	0.499	0.621
Thiamine Metabolism	SMPDB	0		4 (4)	1	1	1	C00020	9 (9)	0.186	0.483	0.499	0.621
dolichol and dolichyl phosphate biosynthesis	HumanCyc	0		3 (3)	1	1	1	C00005	9 (10)	0.186	0.483	0.499	0.621
methylglyoxal degradation I	HumanCyc	0		3 (3)	1	1	1	C00051	9 (11)	0.186	0.483	0.499	0.621
Folate-Alcohol and Cancer Pathway	Wikipathways	0		8 (8)	1	1	1	C00073	9 (10)	0.186	0.483	0.499	0.621
Nicotine Activity on Dopaminergic Neurons	Wikipathways	0		21 (21)	1	1	1	C00082	9 (9)	0.186	0.483	0.499	0.621
Quercetin and Nf-kB- AP-1 induced cell apoptosis	Wikipathways	0		12 (12)	1	1	1	C00219	9 (9)	0.186	0.483	0.499	0.621
Prostaglandin Synthesis and Regulation	Wikipathways	0		30 (30)	1	1	1	C00219	9 (9)	0.186	0.483	0.499	0.621
Vitamin B1 (thiamin) metabolism	Reactome	0		4 (4)	1	1	1	C00020	9 (9)	0.186	0.483	0.499	0.621
glucocorticoid biosynthesis	HumanCyc	0		3 (3)	1	1	1	C00005	9 (9)	0.186	0.483	0.499	0.621
CaM pathway	Reactome	0		28 (28)	1	1	1	C00020	9 (9)	0.186	0.483	0.499	0.621
purine deoxyribonucleosides degradation	HumanCyc	0		2 (2)	1	1	1	C00262	9 (10)	0.186	0.483	0.499	0.621
Plasma membrane estrogen receptor signaling	PID	0		42 (42)	1	1	1	C00327	9 (9)	0.186	0.483	0.499	0.621
eicosanoid metabolism	BioCarta	0		23 (23)	1	1	1	C00219	9 (9)	0.186	0.483	0.499	0.621
selenocysteine biosynthesis	HumanCyc	0		6 (6)	1	1	1	C00020	9 (10)	0.186	0.483	0.499	0.621
Free fatty acids regulate insulin secretion	Reactome	0		8 (8)	1	1	1	C00249	9 (11)	0.186	0.483	0.499	0.621
phosphatidylcholine biosynthesis	HumanCyc	0		7 (7)	1	1	1	C00114	9 (12)	0.186	0.483	0.499	0.621
Phenylalanine_ tyrosine and tryptophan biosynthesis - Homo sapiens (human)	KEGG	0		5 (5)	1	1	2	C00082;C00079	35 (35)	0.186	0.483	0.499	0.621
Metabolism of porphyrins	Reactome	0		18 (18)	1	1	2	C00010;C00005	35 (37)	0.186	0.483	0.499	0.621
APC-Cdc20 mediated degradation of Nek2A	Reactome	2	UBB;UBC	24 (24)	0.0342	0.622	0		0 (0)	1	1	0.0342	0.622
TCR signaling	Reactome	2	LAT;LCK	65 (65)	0.188	1	0		11 (11)	1	1	0.502	0.623
IL4-mediated signaling events	PID	2	TFF3;ARG1	65 (65)	0.188	1	0		9 (9)	1	1	0.502	0.623
Renin-angiotensin system - Homo sapiens (human)	KEGG	1	ACE	17 (17)	0.188	1	0		7 (7)	1	1	0.503	0.623
Platelet sensitization by LDL	Reactome	1	APOB	17 (17)	0.188	1	0		6 (6)	1	1	0.503	0.623
ACE Inhibitor Pathway	Wikipathways	1	ACE	17 (17)	0.188	1	0		6 (8)	1	1	0.503	0.623
Transport of connexins along the secretory pathway	Reactome	1	GJA1	3 (3)	0.0361	0.624	0		0 (0)	1	1	0.0361	0.624
Oligomerization of connexins into connexons	Reactome	1	GJA1	3 (3)	0.0361	0.624	0		0 (0)	1	1	0.0361	0.624
Gap junction assembly	Reactome	1	GJA1	3 (3)	0.0361	0.624	0		0 (0)	1	1	0.0361	0.624
APC/C:Cdh1 mediated degradation of Cdc20 and other APC/C:Cdh1 targeted proteins in late mitosis/early G1	Reactome	2	UBB;UBC	25 (25)	0.0368	0.624	0		0 (0)	1	1	0.0368	0.624
Regulation of insulin secretion	Reactome	1	ITPR3	67 (67)	0.561	1	1	C00249	18 (20)	0.337	0.763	0.505	0.625
Dopaminergic synapse - Homo sapiens (human)	KEGG	1	ITPR3	130 (131)	0.799	1	1	C00082	12 (12)	0.24	0.572	0.508	0.629
Integrin cell surface interactions	Reactome	2	FGA;FGB	66 (66)	0.192	1	0		1 (1)	1	1	0.509	0.63
Beta1 integrin cell surface interactions	PID	2	FGA;FGB	66 (66)	0.192	1	0		2 (2)	1	1	0.509	0.63
Downstream signaling of activated FGFR	Reactome	2	LCK;ITPR3	144 (144)	0.527	1	1	C00020	20 (20)	0.367	0.821	0.511	0.632
Doxorubicin Pathway (Cancer Cell)_ Pharmacodynamics	PharmGKB	1	SOD1	18 (18)	0.198	1	0		1 (1)	1	1	0.519	0.641
Cdc20:Phospho-APC/C mediated degradation of Cyclin A	Reactome	2	UBB;UBC	26 (26)	0.0396	0.641	0		0 (0)	1	1	0.0396	0.641
APC/C:Cdc20 mediated degradation of mitotic proteins	Reactome	2	UBB;UBC	26 (26)	0.0396	0.641	0		0 (0)	1	1	0.0396	0.641
Downstream signaling in na&#xef;ve CD8+ T cells	PID	2	IFNAR1;B2M	68 (68)	0.201	1	0		9 (9)	1	1	0.524	0.645
TCR signaling in na&#xef;ve CD4+ T cells	PID	2	LAT;LCK	68 (68)	0.201	1	0		4 (4)	1	1	0.524	0.645
FCERI mediated Ca+2 mobilization	Reactome	2	LAT;ITPR3	68 (69)	0.201	1	0		11 (11)	1	1	0.524	0.645
Celecoxib Metabolism Pathway	SMPDB	0		8 (8)	1	1	1	C00005	10 (10)	0.204	0.519	0.529	0.645
Enzymatic degradation of dopamine by COMT	Reactome	0		2 (2)	1	1	1	C00021	10 (10)	0.204	0.519	0.529	0.645
Estrogen biosynthesis	Reactome	0		2 (2)	1	1	1	C00005	10 (10)	0.204	0.519	0.529	0.645
tetrahydrobiopterin <i>de novo</i> biosynthesis	HumanCyc	0		3 (3)	1	1	1	C00005	10 (10)	0.204	0.519	0.529	0.645
thymine degradation	HumanCyc	0		3 (3)	1	1	1	C00005	10 (10)	0.204	0.519	0.529	0.645
Galactose catabolism	Reactome	0		5 (5)	1	1	1	C00003	10 (10)	0.204	0.519	0.529	0.645
molybdenum cofactor biosynthesis	HumanCyc	0		4 (4)	1	1	1	C00020	10 (13)	0.204	0.519	0.529	0.645
1_25-dihydroxyvitamin D<sub>3</sub> biosynthesis	HumanCyc	0		3 (3)	1	1	1	C00005	10 (10)	0.204	0.519	0.529	0.645
Pregnenolone biosynthesis	Reactome	0		6 (6)	1	1	1	C00005	10 (11)	0.204	0.519	0.529	0.645
Interconversion of 2-oxoglutarate and 2-hydroxyglutarate	Reactome	0		3 (3)	1	1	1	C00989	10 (10)	0.204	0.519	0.529	0.645
Condensation of Prophase Chromosomes	Reactome	0		76 (76)	1	1	1	C00021	10 (10)	0.204	0.519	0.529	0.645
Vitamin B2 (riboflavin) metabolism	Reactome	0		5 (5)	1	1	1	C00020	10 (10)	0.204	0.519	0.529	0.645
Aromatic amines can be N-hydroxylated or N-dealkylated by CYP1A2	Reactome	0		1 (1)	1	1	1	C00005	10 (10)	0.204	0.519	0.529	0.645
mineralocorticoid biosynthesis	HumanCyc	0		3 (3)	1	1	1	C00005	10 (10)	0.204	0.519	0.529	0.645
Ibuprofen Metabolism Pathway	SMPDB	0		22 (22)	1	1	1	C00005	10 (10)	0.204	0.519	0.529	0.645
L-cysteine degradation I	HumanCyc	0		2 (2)	1	1	1	C00025	10 (10)	0.204	0.519	0.529	0.645
Axon guidance	Reactome	5	HSPA8;SEMA7A;UNC5B;SEMA5A;MYH11	257 (257)	0.205	1	0		12 (12)	1	1	0.529	0.645
PPAR signaling pathway - Homo sapiens (human)	KEGG	2	FABP2;UBC	69 (69)	0.205	1	0		5 (5)	1	1	0.531	0.647
Budding and maturation of HIV virion	Reactome	2	UBB;UBC	27 (27)	0.0424	0.648	0		0 (0)	1	1	0.0424	0.648
Activation of APC/C and APC/C:Cdc20 mediated degradation of mitotic proteins	Reactome	2	UBB;UBC	27 (27)	0.0424	0.648	0		0 (0)	1	1	0.0424	0.648
The role of Nef in HIV-1 replication and disease pathogenesis	Reactome	2	LCK;B2M	28 (28)	0.0453	0.648	0		0 (0)	1	1	0.0453	0.648
EGF-EGFR Signaling Pathway	Wikipathways	5	CBLC;GJA1;RAB5A;PTPN12;ASAP1	161 (161)	0.0469	0.648	0		0 (0)	1	1	0.0469	0.648
Thyroid cancer - Homo sapiens (human)	KEGG	2	TFG;TPR	29 (29)	0.0483	0.648	0		0 (0)	1	1	0.0483	0.648
Platelet calcium homeostasis	Reactome	1	ITPR3	19 (19)	0.208	1	0		7 (7)	1	1	0.535	0.651
Downstream signal transduction	Reactome	2	LCK;ITPR3	156 (156)	0.57	1	1	C00020	20 (20)	0.367	0.821	0.537	0.653
Role of phospholipids in phagocytosis	Reactome	1	ITPR3	65 (66)	0.55	1	1	C00114	21 (21)	0.381	0.851	0.538	0.653
Globoid Cell Leukodystrophy	SMPDB	0		22 (22)	1	1	2	C00005;C00319	38 (39)	0.211	0.533	0.539	0.653
Fabry disease	SMPDB	0		22 (22)	1	1	2	C00005;C00319	38 (39)	0.211	0.533	0.539	0.653
Gaucher Disease	SMPDB	0		22 (22)	1	1	2	C00005;C00319	38 (39)	0.211	0.533	0.539	0.653
Metachromatic Leukodystrophy (MLD)	SMPDB	0		22 (22)	1	1	2	C00005;C00319	38 (39)	0.211	0.533	0.539	0.653
Krabbe disease	SMPDB	0		22 (22)	1	1	2	C00005;C00319	38 (39)	0.211	0.533	0.539	0.653
Sphingolipid Metabolism	SMPDB	0		22 (22)	1	1	2	C00005;C00319	38 (39)	0.211	0.533	0.539	0.653
Extracellular matrix organization	Reactome	5	COL17A1;CTSV;FGB;TTR;FGA	261 (261)	0.213	1	0		22 (24)	1	1	0.543	0.657
Steroid biosynthesis - Homo sapiens (human)	KEGG	1	LIPA	20 (20)	0.218	1	0		48 (48)	1	1	0.55	0.659
Glycosaminoglycan biosynthesis - chondroitin sulfate / dermatan sulfate - Homo sapiens (human)	KEGG	1	CHST13	20 (20)	0.218	1	0		12 (12)	1	1	0.55	0.659
Chondroitin sulfate biosynthesis	Reactome	1	CHST13	20 (20)	0.218	1	0		5 (5)	1	1	0.55	0.659
Agents Acting on the Renin-Angiotensin System Pathway_ Pharmacodynamics	PharmGKB	1	ACE	20 (20)	0.218	1	0		3 (3)	1	1	0.55	0.659
Zidovudine Pathway_ Pharmacokinetics/Pharmacodynamics	PharmGKB	1	SLC22A7	20 (20)	0.218	1	0		1 (1)	1	1	0.55	0.659
Signaling by NOTCH1 HD+PEST Domain Mutants in Cancer	Reactome	2	UBB;UBC	72 (72)	0.219	1	0		3 (3)	1	1	0.551	0.659
Signaling by NOTCH1 HD Domain Mutants in Cancer	Reactome	2	UBB;UBC	72 (72)	0.219	1	0		3 (3)	1	1	0.551	0.659
Signaling by NOTCH1 t(7;9)(NOTCH1:M1580_K2555) Translocation Mutant	Reactome	2	UBB;UBC	72 (72)	0.219	1	0		3 (3)	1	1	0.551	0.659
Signaling by NOTCH1 PEST Domain Mutants in Cancer	Reactome	2	UBB;UBC	72 (72)	0.219	1	0		3 (3)	1	1	0.551	0.659
FBXW7 Mutants and NOTCH1 in Cancer	Reactome	2	UBB;UBC	72 (72)	0.219	1	0		3 (3)	1	1	0.551	0.659
Signaling by NOTCH1 in Cancer	Reactome	2	UBB;UBC	72 (72)	0.219	1	0		3 (3)	1	1	0.551	0.659
Signaling by NOTCH1	Reactome	2	UBB;UBC	72 (72)	0.219	1	0		3 (3)	1	1	0.551	0.659
Congenital Erythropoietic Porphyria (CEP) or Gunther Disease	SMPDB	0		15 (15)	1	1	2	C00004;C00003	39 (39)	0.219	0.543	0.552	0.659
Porphyrin Metabolism	SMPDB	0		15 (15)	1	1	2	C00004;C00003	39 (39)	0.219	0.543	0.552	0.659
Hereditary Coproporphyria (HCP)	SMPDB	0		15 (15)	1	1	2	C00004;C00003	39 (39)	0.219	0.543	0.552	0.659
Porphyria Variegata (PV)	SMPDB	0		15 (15)	1	1	2	C00004;C00003	39 (39)	0.219	0.543	0.552	0.659
Acute Intermittent Porphyria	SMPDB	0		15 (15)	1	1	2	C00004;C00003	39 (39)	0.219	0.543	0.552	0.659
Activation of NMDA receptor upon glutamate binding and postsynaptic events	Reactome	0		42 (42)	1	1	1	C00025	11 (11)	0.222	0.543	0.556	0.659
Joubert syndrome	SMPDB	0		22 (22)	1	1	1	C00137	11 (12)	0.222	0.543	0.556	0.659
DARPP-32 events	Reactome	0		26 (26)	1	1	1	C00020	11 (11)	0.222	0.543	0.556	0.659
UTP and CTP <i>de novo</i> biosynthesis	HumanCyc	0		13 (13)	1	1	1	C00025	11 (11)	0.222	0.543	0.556	0.659
Acyl chain remodeling of CL	Reactome	0		6 (6)	1	1	1	C00010	11 (12)	0.222	0.543	0.556	0.659
Vitamin B1 (thiamin) metabolism	EHMN	0		3 (3)	1	1	1	C00020	11 (11)	0.222	0.543	0.556	0.659
tetrapyrrole biosynthesis	HumanCyc	0		5 (5)	1	1	1	C00010	11 (11)	0.222	0.543	0.556	0.659
Hormone-sensitive lipase (HSL)-mediated triacylglycerol hydrolysis	Reactome	0		12 (12)	1	1	1	C00116	11 (11)	0.222	0.543	0.556	0.659
N-glycan antennae elongation in the medial/trans-Golgi	Reactome	0		20 (20)	1	1	1	C00159	11 (12)	0.222	0.543	0.556	0.659
Vitamins	Reactome	0		6 (6)	1	1	1	C00005	11 (13)	0.222	0.543	0.556	0.659
superpathway of D-<i>myo</i>-inositol (1_4_5)-trisphosphate metabolism	HumanCyc	0		20 (20)	1	1	1	C00137	11 (11)	0.222	0.543	0.556	0.659
acetone degradation I (to methylglyoxal)	HumanCyc	0		10 (10)	1	1	1	C00005	11 (11)	0.222	0.543	0.556	0.659
ion channels and their functional role in vascular endothelium	BioCarta	0		47 (47)	1	1	1	C00327	11 (11)	0.222	0.543	0.556	0.659
UTP and CTP dephosphorylation II	HumanCyc	0		4 (4)	1	1	1	C00025	11 (11)	0.222	0.543	0.556	0.659
Polyamines are oxidized to amines_ aldehydes and H2O2 by PAOs	Reactome	0		2 (2)	1	1	1	C00315	11 (11)	0.222	0.543	0.556	0.659
dTMP <i>de novo</i> biosynthesis (mitochondrial)	HumanCyc	0		5 (5)	1	1	1	C00005	11 (11)	0.222	0.543	0.556	0.659
D-Arginine and D-Ornithine Metabolism	SMPDB	0		1 (1)	1	1	1	C00086	11 (11)	0.222	0.543	0.556	0.659
Prolactin signaling pathway - Homo sapiens (human)	KEGG	0		72 (72)	1	1	1	C00082	11 (11)	0.222	0.543	0.556	0.659
Phosphatidylinositol Phosphate Metabolism	SMPDB	0		22 (22)	1	1	1	C00137	11 (12)	0.222	0.543	0.556	0.659
Natural killer cell mediated cytotoxicity - Homo sapiens (human)	KEGG	3	LAT;LCK;IFNAR1	134 (134)	0.224	1	0		4 (4)	1	1	0.559	0.661
Measles - Homo sapiens (human)	KEGG	3	HSPA8;TLR9;IFNAR1	134 (134)	0.224	1	0		4 (4)	1	1	0.559	0.661
Transcription	Reactome	1	TAF1	231 (232)	0.943	1	1	C00010	12 (12)	0.24	0.572	0.562	0.664
Formation of tubulin folding intermediates by CCT/TriC	Reactome	1	TCP1	21 (21)	0.227	1	0		4 (4)	1	1	0.564	0.664
CD28 dependent PI3K/Akt signaling	Reactome	1	LCK	21 (21)	0.227	1	0		4 (4)	1	1	0.564	0.664
phosphoinositides and their downstream targets	BioCarta	1	RAB5A	21 (21)	0.227	1	0		1 (1)	1	1	0.564	0.664
chondroitin sulfate biosynthesis	HumanCyc	1	CHST13	21 (21)	0.227	1	0		7 (8)	1	1	0.564	0.664
Negative regulators of RIG-I/MDA5 signaling	Reactome	1	UBA7	21 (21)	0.227	1	0		1 (1)	1	1	0.564	0.664
Valproic Acid Pathway_ Pharmacokinetics	PharmGKB	1	ACSM2B	21 (21)	0.227	1	0		1 (1)	1	1	0.564	0.664
Glycosylphosphatidylinositol(GPI)-anchor biosynthesis	EHMN	0		0 (0)	1	1	1	C00010	15 (15)	0.29	0.668	0.29	0.668
Transport of Ribonucleoproteins into the Host Nucleus	Reactome	2	TPR;NUP88	30 (30)	0.0514	0.669	0		0 (0)	1	1	0.0514	0.669
Pertussis - Homo sapiens (human)	KEGG	2	CFL2;C3	75 (75)	0.232	1	0		10 (10)	1	1	0.572	0.672
Cell Cycle Checkpoints	Reactome	2	UBB;UBC	75 (75)	0.232	1	0		2 (2)	1	1	0.572	0.672
Endocytosis - Homo sapiens (human)	KEGG	4	HSPA8;CBLC;RAB5A;ASAP1	203 (203)	0.235	1	0		3 (3)	1	1	0.576	0.676
Valine_ leucine and isoleucine degradation - Homo sapiens (human)	KEGG	0		44 (44)	1	1	2	C06001;C00123	41 (41)	0.236	0.572	0.577	0.677
CTLA4 inhibitory signaling	Reactome	1	LCK	22 (22)	0.237	1	0		4 (4)	1	1	0.578	0.678
Beta Oxidation of Very Long Chain Fatty Acids	SMPDB	0		10 (10)	1	1	1	C00010	12 (14)	0.24	0.572	0.582	0.679
Taurine and Hypotaurine Metabolism	SMPDB	0		5 (5)	1	1	1	C00519	12 (12)	0.24	0.572	0.582	0.679
Adrenoleukodystrophy_ X-linked	SMPDB	0		10 (10)	1	1	1	C00010	12 (14)	0.24	0.572	0.582	0.679
Carnitine-acylcarnitine translocase deficiency	SMPDB	0		10 (10)	1	1	1	C00010	12 (14)	0.24	0.572	0.582	0.679
Dopamine clearance from the synaptic cleft	Reactome	0		3 (3)	1	1	1	C00021	12 (12)	0.24	0.572	0.582	0.679
Morphine addiction - Homo sapiens (human)	KEGG	0		92 (93)	1	1	1	C00020	12 (12)	0.24	0.572	0.582	0.679
Calnexin/calreticulin cycle	Reactome	0		11 (11)	1	1	1	C00159	12 (13)	0.24	0.572	0.582	0.679
Sphingolipid Metabolism	Wikipathways	0		19 (19)	1	1	1	C00319	12 (12)	0.24	0.572	0.582	0.679
FMO oxidizes nucleophiles	Reactome	0		3 (3)	1	1	1	C00005	12 (13)	0.24	0.572	0.582	0.679
D-Glutamine and D-glutamate metabolism - Homo sapiens (human)	KEGG	0		4 (4)	1	1	1	C00025	12 (12)	0.24	0.572	0.582	0.679
Acetylation	Reactome	0		2 (2)	1	1	1	C00010	12 (14)	0.24	0.572	0.582	0.679
Cardiac muscle contraction - Homo sapiens (human)	KEGG	2	UQCRFS1;UQCRB	77 (78)	0.241	1	0		4 (4)	1	1	0.585	0.681
Tyrosine metabolism - Homo sapiens (human)	KEGG	0		39 (39)	1	1	3	C03672;C00082;C00122	76 (76)	0.245	0.584	0.589	0.686
Translocation of ZAP-70 to Immunological synapse	Reactome	1	LCK	23 (23)	0.246	1	0		2 (2)	1	1	0.591	0.687
Antigen Presentation: Folding_ assembly and peptide loading of class I MHC	Reactome	1	B2M	23 (23)	0.246	1	0		7 (7)	1	1	0.591	0.687
Insulin signaling pathway - Homo sapiens (human)	KEGG	3	ACACB;CBLC;PHKB	141 (141)	0.247	1	0		4 (4)	1	1	0.592	0.688
Signaling by ERBB4	Reactome	3	UBC;UBB;LCK	143 (143)	0.253	1	0		14 (15)	1	1	0.601	0.697
Allograft Rejection	Wikipathways	2	PECR;C3	80 (80)	0.255	1	0		10 (10)	1	1	0.603	0.697
Regulation of PLK1 Activity at G2/M Transition	Reactome	2	UBB;UBC	80 (80)	0.255	1	0		5 (5)	1	1	0.603	0.697
Lysosome Vesicle Biogenesis	Reactome	1	HSPA8	24 (24)	0.255	1	0		5 (5)	1	1	0.604	0.697
Sema4D induced cell migration and growth-cone collapse	Reactome	1	MYH11	24 (24)	0.255	1	0		4 (4)	1	1	0.604	0.697
Smooth Muscle Contraction	Reactome	1	MYH11	24 (24)	0.255	1	0		4 (4)	1	1	0.604	0.697
Ephrin B reverse signaling	PID	1	LCK	24 (24)	0.255	1	0		2 (2)	1	1	0.604	0.697
Fluoropyrimidine Pathway_ Pharmacokinetics	PharmGKB	1	SLC22A7	24 (24)	0.255	1	0		2 (2)	1	1	0.604	0.697
Plasmalogen Synthesis	SMPDB	0		5 (5)	1	1	1	C00010	13 (13)	0.257	0.606	0.606	0.697
Nevirapine Metabolism Pathway	SMPDB	0		9 (9)	1	1	1	C00005	13 (13)	0.257	0.606	0.606	0.697
folate polyglutamylation	HumanCyc	0		5 (5)	1	1	1	C00025	13 (13)	0.257	0.606	0.606	0.697
N-glycan trimming and elongation in the cis-Golgi	Reactome	0		5 (5)	1	1	1	C00159	13 (13)	0.257	0.606	0.606	0.697
Sulfide oxidation to sulfate	Reactome	0		5 (5)	1	1	1	C00149	13 (14)	0.257	0.606	0.606	0.697
Transport of nucleotide sugars	Reactome	0		9 (9)	1	1	1	C00144	13 (13)	0.257	0.606	0.606	0.697
UDP-<i>N</i>-acetyl-D-galactosamine biosynthesis II	HumanCyc	0		9 (9)	1	1	1	C00010	13 (16)	0.257	0.606	0.606	0.697
tryptophan degradation to 2-amino-3-carboxymuconate semialdehyde	HumanCyc	0		7 (7)	1	1	1	C00005	13 (13)	0.257	0.606	0.606	0.697
Vitamin K Metabolism	SMPDB	0		4 (4)	1	1	1	C00005	13 (13)	0.257	0.606	0.606	0.697
Vitamin B6 (pyridoxine) metabolism	EHMN	0		0 (0)	1	1	1	C00847	16 (16)	0.306	0.699	0.306	0.699
Post-translational modification- synthesis of GPI-anchored proteins	Wikipathways	0		0 (0)	1	1	1	C00010	16 (19)	0.306	0.699	0.306	0.699
Fc epsilon receptor (FCERI) signaling	Wikipathways	0		0 (0)	1	1	1	C00020	16 (16)	0.306	0.699	0.306	0.699
Neurotransmitter Receptor Binding And Downstream Transmission In The Postsynaptic Cell	Wikipathways	0		0 (0)	1	1	1	C00025	16 (16)	0.306	0.699	0.306	0.699
Insulin receptor recycling	Reactome	1	ATP6V1D	25 (25)	0.264	1	0		2 (2)	1	1	0.616	0.707
TRP channels	Reactome	1	TRPC4AP	25 (25)	0.264	1	0		2 (2)	1	1	0.616	0.707
Phosphorylation of CD3 and TCR zeta chains	Reactome	1	LCK	25 (25)	0.264	1	0		4 (4)	1	1	0.616	0.707
Regulation of Actin Cytoskeleton	Wikipathways	3	MYL1;CFL2;VIL1	148 (148)	0.27	1	0		5 (5)	1	1	0.623	0.715
Signaling by PDGF	Reactome	2	LCK;ITPR3	178 (178)	0.642	1	1	C00020	24 (24)	0.423	0.938	0.625	0.717
Cytochrome P450 - arranged by substrate type	Reactome	1	CYP4F2	53 (53)	0.479	1	2	C00005;C00219	84 (107)	0.57	1	0.628	0.718
Degradation of the extracellular matrix	Reactome	2	CTSV;COL17A1	84 (84)	0.273	1	0		2 (3)	1	1	0.628	0.718
Mitotic G1-G1/S phases	Reactome	2	UBB;UBC	84 (84)	0.273	1	0		4 (4)	1	1	0.628	0.718
Regulation of IFNA signaling	Reactome	1	IFNAR1	26 (26)	0.273	1	0		9 (9)	1	1	0.628	0.718
Glypican 1 network	PID	1	LCK	26 (26)	0.273	1	0		2 (2)	1	1	0.628	0.718
Heme degradation	Reactome	0		7 (7)	1	1	1	C00005	14 (14)	0.274	0.633	0.628	0.718
N-glycan trimming in the ER and Calnexin/Calreticulin cycle	Reactome	0		13 (13)	1	1	1	C00159	14 (15)	0.274	0.633	0.628	0.718
C-MYB transcription factor network	PID	2	HSPA8;CA1	85 (85)	0.278	1	0		2 (2)	1	1	0.633	0.723
NGF signalling via TRKA from the plasma membrane	Reactome	2	LCK;ITPR3	201 (201)	0.707	1	1	C00020	22 (22)	0.395	0.881	0.636	0.725
Insulin secretion - Homo sapiens (human)	KEGG	2	KCNMB1;ITPR3	86 (86)	0.282	1	0		13 (13)	1	1	0.639	0.727
Sema4D in semaphorin signaling	Reactome	1	MYH11	27 (27)	0.282	1	0		6 (6)	1	1	0.639	0.727
Interferon alpha/beta signaling	Reactome	1	IFNAR1	27 (27)	0.282	1	0		11 (11)	1	1	0.639	0.727
Collecting duct acid secretion - Homo sapiens (human)	KEGG	1	ATP6V1D	27 (27)	0.282	1	0		8 (8)	1	1	0.639	0.727
Prefoldin mediated transfer of substrate  to CCT/TriC	Reactome	1	TCP1	27 (27)	0.282	1	0		1 (1)	1	1	0.639	0.727
Vpr-mediated nuclear import of PICs	Reactome	2	TPR;NUP88	32 (32)	0.0577	0.73	0		0 (0)	1	1	0.0577	0.73
WNT5A-dependent internalization of FZD2_ FZD5 and ROR2	Reactome	1	FZD5	5 (5)	0.0595	0.73	0		0 (0)	1	1	0.0595	0.73
Cross-presentation of soluble exogenous antigens (endosomes)	Reactome	1	MRC1	5 (5)	0.0595	0.73	0		0 (0)	1	1	0.0595	0.73
Synthesis of glycosylphosphatidylinositol (GPI)	Reactome	0		17 (17)	1	1	1	C00010	15 (18)	0.29	0.668	0.649	0.736
Glyoxylate metabolism	Reactome	0		5 (5)	1	1	1	C00005	15 (15)	0.29	0.668	0.649	0.736
Phosphatidylinositol signaling system - Homo sapiens (human)	KEGG	1	ITPR3	81 (81)	0.631	1	1	C00137	27 (27)	0.461	1	0.65	0.736
Transferrin endocytosis and recycling	Reactome	1	ATP6V1D	28 (28)	0.291	1	0		8 (8)	1	1	0.65	0.736
Cooperation of Prefoldin and TriC/CCT  in actin and tubulin folding	Reactome	1	TCP1	28 (28)	0.291	1	0		4 (4)	1	1	0.65	0.736
PD-1 signaling	Reactome	1	LCK	28 (28)	0.291	1	0		3 (3)	1	1	0.65	0.736
IL8- and CXCR1-mediated signaling events	PID	1	RAB5A	28 (28)	0.291	1	0		4 (4)	1	1	0.65	0.736
adp-ribosylation factor	BioCarta	1	ASAP1	28 (28)	0.291	1	0		2 (2)	1	1	0.65	0.736
Collagen formation	Reactome	2	CTSV;COL17A1	88 (88)	0.291	1	0		13 (13)	1	1	0.65	0.736
Transport of the SLBP independent Mature mRNA	Reactome	2	TPR;NUP88	33 (33)	0.0609	0.74	0		0 (0)	1	1	0.0609	0.74
Rheumatoid arthritis - Homo sapiens (human)	KEGG	2	CCL5;ATP6V1D	89 (91)	0.296	1	0		4 (4)	1	1	0.656	0.742
Insulin-mediated glucose transport	PID	1	TBC1D4	29 (29)	0.3	1	0		3 (3)	1	1	0.661	0.746
Association of TriC/CCT with target proteins during biosynthesis	Reactome	1	TCP1	29 (29)	0.3	1	0		1 (1)	1	1	0.661	0.746
G alpha (i) signalling events	Reactome	2	CCL5;C3	240 (240)	0.795	1	2	C00025;C00388	58 (82)	0.378	0.845	0.662	0.747
Developmental Biology	Reactome	6	SEMA7A;SEMA5A;HSPA8;UNC5B;MYH11;EPHA1	373 (373)	0.303	1	0		15 (16)	1	1	0.665	0.75
NF-kappa B signaling pathway - Homo sapiens (human)	KEGG	2	LAT;LCK	91 (91)	0.305	1	0		3 (3)	1	1	0.667	0.752
Eicosanoid Synthesis	Wikipathways	0		20 (20)	1	1	1	C00219	16 (16)	0.306	0.699	0.669	0.752
Heme Biosynthesis	Wikipathways	0		9 (9)	1	1	1	C00010	16 (16)	0.306	0.699	0.669	0.752
CYP2E1 reactions	Reactome	0		11 (11)	1	1	1	C00005	16 (19)	0.306	0.699	0.669	0.752
Desipramine Action Pathway	SMPDB	0		30 (30)	1	1	1	C00005	16 (16)	0.306	0.699	0.669	0.752
Regulation of cholesterol biosynthesis by SREBP (SREBF)	Reactome	1	ACACB	30 (30)	0.308	1	0		1 (1)	1	1	0.671	0.753
Proteoglycan biosynthesis	EHMN	1	CHST13	30 (30)	0.308	1	0		19 (19)	1	1	0.671	0.753
T-Cell Receptor and Co-stimulatory Signaling	Wikipathways	1	LCK	30 (30)	0.308	1	0		3 (3)	1	1	0.671	0.753
Activation of Matrix Metalloproteinases	Reactome	1	CTSV	30 (30)	0.308	1	0		1 (2)	1	1	0.671	0.753
Neuroactive ligand-receptor interaction - Homo sapiens (human)	KEGG	1	GPR83	274 (275)	0.967	1	4	C00099;C00049;C00388;C00025	128 (128)	0.327	0.742	0.68	0.762
amb2 Integrin signaling	PID	1	APOB	31 (31)	0.317	1	0		6 (6)	1	1	0.681	0.762
Regulation of p38-alpha and p38-beta	PID	1	LCK	31 (31)	0.317	1	0		2 (2)	1	1	0.681	0.762
CD28 co-stimulation	Reactome	1	LCK	31 (31)	0.317	1	0		6 (6)	1	1	0.681	0.762
Fcgamma receptor (FCGR) dependent phagocytosis	Reactome	1	ITPR3	113 (114)	0.752	1	1	C00114	24 (24)	0.423	0.938	0.682	0.763
Porphyrin and chlorophyll metabolism - Homo sapiens (human)	KEGG	1	FTH1	43 (43)	0.41	1	2	C00025;C00188	124 (124)	0.777	1	0.683	0.764
Post-translational modification: synthesis of GPI-anchored proteins	Reactome	0		26 (26)	1	1	1	C00010	17 (20)	0.322	0.732	0.687	0.766
Synthesis of Dolichyl-phosphate	Reactome	0		5 (5)	1	1	1	C00005	17 (18)	0.322	0.732	0.687	0.766
5-aminoimidazole ribonucleotide biosynthesis	HumanCyc	0		3 (3)	1	1	1	C00025	17 (17)	0.322	0.732	0.687	0.766
Vitamins B6 activation to pyridoxal phosphate	Reactome	0		3 (3)	1	1	1	C00847	17 (18)	0.322	0.732	0.687	0.766
Striated Muscle Contraction	Reactome	1	MYL1	32 (32)	0.325	1	0		4 (4)	1	1	0.69	0.768
Hypothetical Network for Drug Addiction	Wikipathways	1	PPA1	32 (32)	0.325	1	0		2 (3)	1	1	0.69	0.768
Noncanonical Wnt signaling pathway	PID	1	FZD5	32 (32)	0.325	1	0		3 (3)	1	1	0.69	0.768
Alpha-synuclein signaling	PID	1	LCK	32 (32)	0.325	1	0		3 (3)	1	1	0.69	0.768
Syndecan-4-mediated signaling events	PID	1	CCL5	32 (32)	0.325	1	0		2 (2)	1	1	0.69	0.768
Transport of the SLBP Dependant Mature mRNA	Reactome	2	TPR;NUP88	34 (34)	0.0642	0.768	0		0 (0)	1	1	0.0642	0.768
Pancreatic secretion - Homo sapiens (human)	KEGG	2	PLA2G2F;ITPR3	96 (96)	0.327	1	0		17 (17)	1	1	0.693	0.768
TRIF-mediated TLR3/TLR4 signaling 	Reactome	2	UBB;UBC	96 (96)	0.327	1	0		6 (10)	1	1	0.693	0.768
MyD88-independent cascade 	Reactome	2	UBB;UBC	96 (96)	0.327	1	0		6 (10)	1	1	0.693	0.768
Toll Like Receptor 3 (TLR3) Cascade	Reactome	2	UBB;UBC	96 (96)	0.327	1	0		6 (10)	1	1	0.693	0.768
Cell surface interactions at the vascular wall	Reactome	2	APOB;LCK	96 (96)	0.327	1	0		12 (12)	1	1	0.693	0.768
Fluoropyrimidine Activity	Wikipathways	1	SLC22A7	33 (33)	0.333	1	0		5 (5)	1	1	0.699	0.775
Netrin-mediated signaling events	PID	1	UNC5B	33 (33)	0.333	1	0		5 (5)	1	1	0.699	0.775
Neurotransmitter Receptor Binding And Downstream Transmission In The  Postsynaptic Cell	Reactome	0		142 (142)	1	1	1	C00025	18 (18)	0.337	0.763	0.704	0.778
Amine Oxidase reactions	Reactome	0		4 (4)	1	1	1	C00315	18 (18)	0.337	0.763	0.704	0.778
heme biosynthesis	HumanCyc	0		9 (9)	1	1	1	C00010	18 (18)	0.337	0.763	0.704	0.778
superpathway of inositol phosphate compounds	HumanCyc	0		70 (70)	1	1	1	C00137	18 (26)	0.337	0.763	0.704	0.778
IL2	NetPath	3	YBX1;LCK;VIL1	76 (76)	0.0655	0.781	0		0 (0)	1	1	0.0655	0.781
African trypanosomiasis - Homo sapiens (human)	KEGG	1	TLR9	34 (34)	0.341	1	0		10 (10)	1	1	0.708	0.782
IL8- and CXCR2-mediated signaling events	PID	1	RAB5A	34 (34)	0.341	1	0		4 (4)	1	1	0.708	0.782
Interactions of Vpr with host cellular proteins	Reactome	2	TPR;NUP88	35 (35)	0.0676	0.785	0		0 (0)	1	1	0.0676	0.785
Estrogen signaling pathway - Homo sapiens (human)	KEGG	2	HSPA8;ITPR3	100 (100)	0.345	1	0		9 (9)	1	1	0.712	0.786
Signaling mediated by p38-alpha and p38-beta	PID	1	RAB5A	35 (35)	0.349	1	0		1 (1)	1	1	0.717	0.79
toll-like receptor pathway	BioCarta	1	TLR9	35 (35)	0.349	1	0		1 (1)	1	1	0.717	0.79
Tamoxifen Action Pathway	SMPDB	0		10 (10)	1	1	1	C00005	19 (20)	0.352	0.793	0.72	0.792
Riboflavin Metabolism	SMPDB	0		5 (5)	1	1	1	C00020	19 (19)	0.352	0.793	0.72	0.792
Tamoxifen Metabolism Pathway	SMPDB	0		10 (10)	1	1	1	C00005	19 (20)	0.352	0.793	0.72	0.792
triacylglycerol biosynthesis	HumanCyc	0		24 (27)	1	1	1	C00010	19 (43)	0.352	0.793	0.72	0.792
Pentose and glucuronate interconversions - Homo sapiens (human)	KEGG	0		34 (34)	1	1	2	C00116;C00199	55 (55)	0.354	0.795	0.721	0.792
Glycogen Metabolism	Wikipathways	1	PHKB	36 (36)	0.357	1	0		6 (6)	1	1	0.725	0.796
N-cadherin signaling events	PID	1	GJA1	36 (36)	0.357	1	0		5 (5)	1	1	0.725	0.796
Influenza A - Homo sapiens (human)	KEGG	3	CCL5;HSPA8;IFNAR1	175 (177)	0.36	1	0		4 (4)	1	1	0.728	0.798
Netrin-1 signaling	Reactome	1	UNC5B	37 (37)	0.365	1	0		8 (8)	1	1	0.733	0.803
trefoil factors initiate mucosal healing	BioCarta	1	TFF3	37 (37)	0.365	1	0		2 (2)	1	1	0.733	0.803
IL2 signaling events mediated by PI3K	PID	1	LCK	37 (37)	0.365	1	0		6 (6)	1	1	0.733	0.803
Vitamin B6 Metabolism	SMPDB	0		5 (5)	1	1	1	C00847	20 (20)	0.367	0.821	0.735	0.804
Hypophosphatasia	SMPDB	0		5 (5)	1	1	1	C00847	20 (20)	0.367	0.821	0.735	0.804
Transport of Mature mRNA Derived from an Intronless Transcript	Reactome	2	TPR;NUP88	36 (36)	0.071	0.807	0		0 (0)	1	1	0.071	0.807
HIF-1 signaling pathway - Homo sapiens (human)	KEGG	2	PDHB;PFKFB4	106 (106)	0.372	1	0		15 (15)	1	1	0.739	0.808
Signaling by NOTCH	Reactome	2	UBB;UBC	106 (106)	0.372	1	0		11 (11)	1	1	0.739	0.808
RNA Polymerase II Promoter Escape	Reactome	1	TAF1	38 (38)	0.373	1	0		5 (5)	1	1	0.741	0.808
Regulation of mRNA stability by proteins that bind AU-rich elements	Reactome	1	HSPA8	38 (38)	0.373	1	0		3 (3)	1	1	0.741	0.808
Internalization of ErbB1	PID	1	RAB5A	39 (39)	0.381	1	0		2 (2)	1	1	0.748	0.814
HIV Transcription Initiation	Reactome	1	TAF1	39 (39)	0.381	1	0		5 (5)	1	1	0.748	0.814
RNA Polymerase II HIV Promoter Escape	Reactome	1	TAF1	39 (39)	0.381	1	0		5 (5)	1	1	0.748	0.814
RNA Polymerase II Transcription Initiation	Reactome	1	TAF1	39 (39)	0.381	1	0		5 (5)	1	1	0.748	0.814
RNA Polymerase II Transcription Initiation And Promoter Clearance	Reactome	1	TAF1	39 (39)	0.381	1	0		7 (7)	1	1	0.748	0.814
Vitamin A and Carotenoid Metabolism	Wikipathways	1	RBP2	40 (40)	0.388	1	0		21 (21)	1	1	0.756	0.821
inactivation of gsk3 by akt causes accumulation of b-catenin in alveolar macrophages	BioCarta	1	GJA1	40 (40)	0.388	1	0		3 (3)	1	1	0.756	0.821
Oocyte meiosis - Homo sapiens (human)	KEGG	2	SMC3;ITPR3	110 (110)	0.389	1	0		4 (4)	1	1	0.756	0.821
Activated TLR4 signalling	Reactome	2	UBB;UBC	110 (110)	0.389	1	0		9 (15)	1	1	0.756	0.821
Oxidation of Branched Chain Fatty Acids	SMPDB	0		12 (12)	1	1	1	C00010	22 (25)	0.395	0.881	0.762	0.827
Transport of Mature mRNAs Derived from Intronless Transcripts	Reactome	2	TPR;NUP88	37 (37)	0.0745	0.833	0		0 (0)	1	1	0.0745	0.833
DNA Replication	Wikipathways	1	UBC	42 (42)	0.403	1	0		7 (7)	1	1	0.769	0.833
Non-integrin membrane-ECM interactions	Reactome	1	TTR	42 (42)	0.403	1	0		3 (3)	1	1	0.769	0.833
Interleukin-2 signaling	Reactome	1	LCK	42 (42)	0.403	1	0		5 (5)	1	1	0.769	0.833
G2/M Transition	Reactome	2	UBB;UBC	114 (114)	0.406	1	0		5 (5)	1	1	0.772	0.836
Transport to the Golgi and subsequent modification	Reactome	0		36 (36)	1	1	1	C00159	23 (24)	0.409	0.91	0.775	0.838
Riboflavin metabolism - Homo sapiens (human)	KEGG	0		12 (12)	1	1	1	C00199	23 (23)	0.409	0.91	0.775	0.838
3_ -UTR-mediated translational regulation	Reactome	2	EIF3G;RPS23	116 (116)	0.415	1	0		1 (1)	1	1	0.78	0.842
Mitotic G2-G2/M phases	Reactome	2	UBB;UBC	116 (116)	0.415	1	0		5 (5)	1	1	0.78	0.842
L13a-mediated translational silencing of Ceruloplasmin expression	Reactome	2	EIF3G;RPS23	116 (116)	0.415	1	0		1 (1)	1	1	0.78	0.842
Peptide hormone metabolism	Reactome	1	ACE	44 (44)	0.418	1	0		14 (15)	1	1	0.782	0.843
PLK1 signaling events	PID	1	TPT1	44 (44)	0.418	1	0		1 (1)	1	1	0.782	0.843
Assembly of collagen fibrils and other multimeric structures	Reactome	1	CTSV	44 (44)	0.418	1	0		5 (5)	1	1	0.782	0.843
GTP hydrolysis and joining of the 60S ribosomal subunit	Reactome	2	EIF3G;RPS23	117 (117)	0.419	1	0		3 (4)	1	1	0.783	0.844
Ovarian steroidogenesis - Homo sapiens (human)	KEGG	0		51 (51)	1	1	1	C00219	24 (24)	0.423	0.938	0.787	0.847
Vasopressin-regulated water reabsorption - Homo sapiens (human)	KEGG	1	RAB5A	45 (45)	0.425	1	0		2 (2)	1	1	0.788	0.847
NRAGE signals death through JNK	Reactome	1	ARHGEF16	45 (45)	0.425	1	0		4 (4)	1	1	0.788	0.847
a6b1 and a6b4 Integrin signaling	PID	1	COL17A1	45 (45)	0.425	1	0		3 (3)	1	1	0.788	0.847
activation of csk by camp-dependent protein kinase inhibits signaling through the t cell receptor	BioCarta	1	LCK	45 (45)	0.425	1	0		6 (6)	1	1	0.788	0.847
Toll Like Receptor 4 (TLR4) Cascade	Reactome	2	UBB;UBC	119 (119)	0.427	1	0		9 (15)	1	1	0.791	0.849
Drug metabolism - other enzymes - Homo sapiens (human)	KEGG	1	TPMT	46 (46)	0.432	1	0		39 (39)	1	1	0.794	0.852
Meiotic synapsis	Reactome	1	SMC3	46 (46)	0.432	1	0		3 (3)	1	1	0.794	0.852
Sphingolipid metabolism - Homo sapiens (human)	KEGG	0		47 (47)	1	1	1	C00319	25 (25)	0.436	0.966	0.798	0.855
Antigen activates B Cell Receptor (BCR) leading to generation of second messengers	Reactome	1	ITPR3	48 (49)	0.446	1	0		7 (7)	1	1	0.806	0.863
Downstream TCR signaling	Reactome	1	LCK	48 (48)	0.446	1	0		8 (8)	1	1	0.806	0.863
Integrin	INOH	2	LCK;SMC3	124 (124)	0.448	1	0		2 (2)	1	1	0.808	0.863
Cap-dependent Translation Initiation	Reactome	2	EIF3G;RPS23	124 (124)	0.448	1	0		5 (6)	1	1	0.808	0.863
Eukaryotic Translation Initiation	Reactome	2	EIF3G;RPS23	124 (124)	0.448	1	0		5 (6)	1	1	0.808	0.863
Heme biosynthesis	Reactome	0		11 (11)	1	1	1	C00010	26 (28)	0.448	0.993	0.808	0.863
Malaria - Homo sapiens (human)	KEGG	1	TLR9	49 (49)	0.452	1	0		5 (5)	1	1	0.811	0.866
Chaperonin-mediated protein folding	Reactome	1	TCP1	49 (49)	0.452	1	0		4 (4)	1	1	0.811	0.866
Fc epsilon receptor (FCERI) signaling	Reactome	3	LAT;LCK;ITPR3	205 (206)	0.458	1	0		20 (20)	1	1	0.816	0.87
Chondroitin sulfate/dermatan sulfate metabolism	Reactome	1	CHST13	50 (50)	0.459	1	0		14 (24)	1	1	0.817	0.87
Serotonergic synapse - Homo sapiens (human)	KEGG	1	ITPR3	113 (114)	0.752	1	1	C00219	42 (42)	0.618	1	0.821	0.874
Lysine degradation - Homo sapiens (human)	KEGG	1	DLST	51 (51)	0.466	1	0		52 (52)	1	1	0.822	0.875
Biotin metabolism - Homo sapiens (human)	KEGG	0		3 (3)	1	1	1	C00086	28 (28)	0.473	1	0.827	0.88
Osteoclast differentiation - Homo sapiens (human)	KEGG	2	LCK;IFNAR1	131 (131)	0.476	1	0		3 (3)	1	1	0.83	0.882
Posttranslational regulation of adherens junction stability and dissassembly	PID	1	RAB5A	53 (53)	0.479	1	0		3 (3)	1	1	0.831	0.884
Vibrio cholerae infection - Homo sapiens (human)	KEGG	1	ATP6V1D	54 (54)	0.485	1	0		9 (9)	1	1	0.836	0.885
IL1	NetPath	1	SOD1	54 (54)	0.485	1	0		1 (1)	1	1	0.836	0.885
ErbB Signaling Pathway	Wikipathways	1	CBLC	54 (54)	0.485	1	0		2 (2)	1	1	0.836	0.885
RIG-I/MDA5 mediated induction of IFN-alpha/beta pathways	Reactome	1	UBA7	54 (54)	0.485	1	0		3 (5)	1	1	0.836	0.885
IL2-mediated signaling events	PID	1	LCK	54 (54)	0.485	1	0		3 (3)	1	1	0.836	0.885
Fatty Acid Beta Oxidation	Wikipathways	0		34 (34)	1	1	1	C00116	29 (32)	0.485	1	0.836	0.885
Endogenous sterols	Reactome	0		16 (16)	1	1	1	C00005	29 (33)	0.485	1	0.836	0.885
Systemic lupus erythematosus - Homo sapiens (human)	KEGG	2	C8A;C3	134 (136)	0.488	1	0		3 (3)	1	1	0.838	0.887
Basal cell carcinoma - Homo sapiens (human)	KEGG	1	FZD5	55 (55)	0.491	1	0		1 (1)	1	1	0.841	0.888
Protein folding	Reactome	1	TCP1	55 (55)	0.491	1	0		4 (4)	1	1	0.841	0.888
Antiarrhythmic Pathway_ Pharmacodynamics	PharmGKB	1	GJA1	55 (55)	0.491	1	0		22 (23)	1	1	0.841	0.888
Terminal pathway of complement	Reactome	1	C8A	7 (7)	0.0823	0.888	0		0 (0)	1	1	0.0823	0.888
AUF1 (hnRNP D0) destabilizes mRNA	Reactome	1	HSPA8	7 (7)	0.0823	0.888	0		0 (0)	1	1	0.0823	0.888
Signaling events mediated by HDAC Class I	PID	1	FKBP3	56 (56)	0.498	1	0		1 (1)	1	1	0.845	0.892
NOD-like receptor signaling pathway - Homo sapiens (human)	KEGG	1	CCL5	57 (57)	0.504	1	0		1 (1)	1	1	0.849	0.896
Caspase Cascade in Apoptosis	PID	1	CFL2	57 (57)	0.504	1	0		2 (2)	1	1	0.849	0.896
MHC class II antigen presentation	Reactome	1	CTSV	58 (58)	0.51	1	0		3 (3)	1	1	0.853	0.899
Celecoxib Pathway_ Pharmacodynamics	PharmGKB	1	CA12	58 (58)	0.51	1	0		1 (1)	1	1	0.853	0.899
BDNF signaling pathway	Wikipathways	2	YBX1;ACACB	140 (140)	0.512	1	0		3 (3)	1	1	0.854	0.9
RNA Polymerase II Pre-transcription Events	Reactome	1	TAF1	59 (59)	0.516	1	0		4 (4)	1	1	0.857	0.902
Proteoglycans in cancer - Homo sapiens (human)	KEGG	3	CBLC;ITPR3;FZD5	225 (225)	0.52	1	0		7 (7)	1	1	0.86	0.904
ATF-2 transcription factor network	PID	1	ARG1	60 (60)	0.522	1	0		3 (3)	1	1	0.861	0.905
Ras signaling pathway - Homo sapiens (human)	KEGG	3	PLA2G2F;LAT;RAB5A	226 (227)	0.523	1	0		7 (7)	1	1	0.862	0.905
SREBP signalling	Wikipathways	1	MDH1	61 (61)	0.528	1	0		3 (5)	1	1	0.865	0.908
Transcription of the HIV genome	Reactome	1	TAF1	61 (61)	0.528	1	0		7 (7)	1	1	0.865	0.908
Butirosin and neomycin biosynthesis - Homo sapiens (human)	KEGG	0		5 (5)	1	1	1	C00025	33 (33)	0.53	1	0.867	0.908
Class C/3 (Metabotropic glutamate/pheromone receptors)	Reactome	0		40 (40)	1	1	1	C00025	33 (53)	0.53	1	0.867	0.908
Cytosolic sulfonation of small molecules	Reactome	0		19 (20)	1	1	1	C00020	33 (43)	0.53	1	0.867	0.908
Signaling events mediated by focal adhesion kinase	PID	1	ASAP1	62 (62)	0.534	1	0		3 (3)	1	1	0.869	0.91
Binding and Uptake of Ligands by Scavenger Receptors	Wikipathways	0		0 (0)	1	1	1	C00159	23 (36)	0.409	0.91	0.409	0.91
Cytosolic DNA-sensing pathway - Homo sapiens (human)	KEGG	1	CCL5	63 (64)	0.539	1	0		1 (1)	1	1	0.872	0.912
Endochondral Ossification	Wikipathways	1	CTSV	63 (64)	0.539	1	0		2 (4)	1	1	0.872	0.912
Calcium Regulation in the Cardiac Cell	Wikipathways	2	GJA1;ITPR3	149 (149)	0.545	1	0		9 (9)	1	1	0.876	0.916
Collagen biosynthesis and modifying enzymes	Reactome	1	COL17A1	65 (65)	0.55	1	0		9 (9)	1	1	0.879	0.918
Lysine biosynthesis - Homo sapiens (human)	KEGG	0		2 (2)	1	1	1	C00049	35 (35)	0.552	1	0.88	0.919
Glycolysis / Gluconeogenesis - Homo sapiens (human)	KEGG	1	PDHB	66 (66)	0.556	1	0		31 (31)	1	1	0.882	0.92
HIF-1-alpha transcription factor network	PID	1	TFF3	66 (66)	0.556	1	0		2 (2)	1	1	0.882	0.92
Ubiquinone and other terpenoid-quinone biosynthesis - Homo sapiens (human)	KEGG	0		10 (10)	1	1	2	C03672;C00082	82 (82)	0.557	1	0.883	0.921
AMPK Signaling	Wikipathways	1	ACACB	67 (67)	0.561	1	0		7 (7)	1	1	0.886	0.922
EGFR Inhibitor Pathway_ Pharmacodynamics	PharmGKB	1	CAMK1D	67 (67)	0.561	1	0		4 (4)	1	1	0.886	0.922
Fatty acid elongation - Homo sapiens (human)	KEGG	0		23 (23)	1	1	1	C00249	36 (36)	0.562	1	0.886	0.922
Myometrial Relaxation and Contraction Pathways	Wikipathways	2	GJA1;ITPR3	155 (155)	0.567	1	0		4 (4)	1	1	0.889	0.924
Adipocytokine signaling pathway - Homo sapiens (human)	KEGG	1	ACACB	70 (70)	0.577	1	0		7 (7)	1	1	0.895	0.93
AP-1 transcription factor network	PID	1	GJA1	70 (70)	0.577	1	0		5 (5)	1	1	0.895	0.93
Translation	Reactome	2	EIF3G;RPS23	160 (160)	0.584	1	0		27 (28)	1	1	0.898	0.933
Costimulation by the CD28 family	Reactome	1	LCK	72 (72)	0.588	1	0		8 (8)	1	1	0.9	0.934
Chronic myeloid leukemia - Homo sapiens (human)	KEGG	1	CBLC	73 (73)	0.593	1	0		1 (1)	1	1	0.903	0.936
FCERI mediated MAPK activation	Reactome	1	LAT	73 (74)	0.593	1	0		5 (5)	1	1	0.903	0.936
Signaling by the B Cell Receptor (BCR)	Reactome	2	LCK;ITPR3	164 (165)	0.597	1	0		17 (17)	1	1	0.905	0.937
Arrhythmogenic right ventricular cardiomyopathy (ARVC) - Homo sapiens (human)	KEGG	1	GJA1	74 (74)	0.598	1	0		2 (2)	1	1	0.905	0.937
Arrhythmogenic Right Ventricular Cardiomyopathy	Wikipathways	1	GJA1	74 (74)	0.598	1	0		2 (2)	1	1	0.905	0.937
Xenobiotics	Reactome	0		20 (20)	1	1	1	C00005	40 (51)	0.6	1	0.907	0.938
G alpha (12/13) signalling events	Reactome	1	ARHGEF16	75 (75)	0.603	1	0		5 (5)	1	1	0.908	0.939
Regulation of nuclear SMAD2/3 signaling	PID	1	HSPA8	77 (77)	0.612	1	0		1 (1)	1	1	0.913	0.943
Alzheimers Disease	Wikipathways	1	ITPR3	79 (79)	0.622	1	0		7 (7)	1	1	0.917	0.947
TRAF6 mediated induction of NFkB and MAP kinases upon TLR7/8 or 9 activation	Reactome	1	TLR9	79 (79)	0.622	1	0		5 (11)	1	1	0.917	0.947
Glucocorticoid receptor regulatory network	PID	1	KRT5	80 (80)	0.627	1	0		3 (3)	1	1	0.919	0.949
Toll Like Receptor 7/8 (TLR7/8) Cascade	Reactome	1	TLR9	81 (81)	0.631	1	0		5 (11)	1	1	0.922	0.949
Signaling events mediated by Hepatocyte Growth Factor Receptor (c-Met)	PID	1	RAB5A	81 (81)	0.631	1	0		4 (4)	1	1	0.922	0.949
MyD88 dependent cascade initiated on endosome	Reactome	1	TLR9	81 (81)	0.631	1	0		5 (11)	1	1	0.922	0.949
Inositol phosphate metabolism - Homo sapiens (human)	KEGG	0		61 (61)	1	1	1	C00137	44 (44)	0.636	1	0.924	0.951
Hypertrophic cardiomyopathy (HCM) - Homo sapiens (human)	KEGG	1	ACE	83 (83)	0.64	1	0		5 (5)	1	1	0.926	0.953
Toll Like Receptor 9 (TLR9) Cascade	Reactome	1	TLR9	85 (85)	0.649	1	0		5 (11)	1	1	0.93	0.956
Constitutive PI3K/AKT Signaling in Cancer	Reactome	1	LCK	86 (86)	0.653	1	0		10 (18)	1	1	0.931	0.957
Cell junction organization	Reactome	1	COL17A1	86 (86)	0.653	1	0		1 (1)	1	1	0.931	0.957
ErbB signaling pathway - Homo sapiens (human)	KEGG	1	CBLC	87 (87)	0.657	1	0		4 (4)	1	1	0.933	0.957
Class B/2 (Secretin family receptors)	Reactome	1	FZD5	87 (87)	0.657	1	0		2 (2)	1	1	0.933	0.957
CXCR4-mediated signaling events	PID	1	LCK	87 (87)	0.657	1	0		4 (4)	1	1	0.933	0.957
Ascorbate and aldarate metabolism - Homo sapiens (human)	KEGG	0		27 (27)	1	1	1	C00137	47 (47)	0.66	1	0.934	0.958
Nef and signal transduction	Reactome	1	LCK	8 (8)	0.0935	0.961	0		0 (0)	1	1	0.0935	0.961
Salivary secretion - Homo sapiens (human)	KEGG	1	ITPR3	90 (90)	0.67	1	0		17 (17)	1	1	0.938	0.961
Eukaryotic Translation Termination	Reactome	1	RPS23	94 (94)	0.686	1	0		4 (5)	1	1	0.944	0.967
Peptide ligand-binding receptors	Reactome	2	CCL5;C3	194 (194)	0.688	1	0		3 (4)	1	1	0.945	0.967
Peptide chain elongation	Reactome	1	RPS23	95 (95)	0.69	1	0		24 (25)	1	1	0.946	0.967
Starch and sucrose metabolism - Homo sapiens (human)	KEGG	0		56 (56)	1	1	1	C00095	51 (51)	0.69	1	0.946	0.967
N-Glycan biosynthesis	EHMN	0		42 (42)	1	1	1	C00159	51 (51)	0.69	1	0.946	0.967
L1CAM interactions	Reactome	1	HSPA8	96 (96)	0.694	1	0		7 (7)	1	1	0.947	0.968
miRNA Regulation of DNA Damage Response	Wikipathways	1	CCNG1	97 (97)	0.697	1	0		1 (2)	1	1	0.949	0.968
Potassium Channels	Reactome	1	KCNMB1	99 (99)	0.705	1	0		4 (4)	1	1	0.951	0.968
PI3K events in ERBB4 signaling	Reactome	1	LCK	99 (99)	0.705	1	0		11 (11)	1	1	0.951	0.968
PI3K/AKT Signaling in Cancer	Reactome	1	LCK	99 (99)	0.705	1	0		14 (22)	1	1	0.951	0.968
PIP3 activates AKT signaling	Reactome	1	LCK	99 (99)	0.705	1	0		11 (11)	1	1	0.951	0.968
Nonsense Mediated Decay (NMD) independent of the Exon Junction Complex (EJC)	Reactome	1	RPS23	99 (99)	0.705	1	0		2 (2)	1	1	0.951	0.968
PI3K events in ERBB2 signaling	Reactome	1	LCK	99 (99)	0.705	1	0		11 (11)	1	1	0.951	0.968
PI-3K cascade	Reactome	1	LCK	99 (99)	0.705	1	0		11 (11)	1	1	0.951	0.968
Eukaryotic Translation Elongation	Reactome	1	RPS23	100 (100)	0.708	1	0		24 (25)	1	1	0.953	0.968
PI3K/AKT activation	Reactome	1	LCK	102 (102)	0.715	1	0		11 (11)	1	1	0.955	0.97
RNA Polymerase II Transcription	Reactome	1	TAF1	102 (102)	0.715	1	0		7 (7)	1	1	0.955	0.97
GAB1 signalosome	Reactome	1	LCK	103 (103)	0.719	1	0		11 (11)	1	1	0.956	0.97
O-linked glycosylation	Reactome	1	SEMA5A	104 (104)	0.722	1	0		6 (6)	1	1	0.957	0.971
Apoptosis	Reactome	1	UNC5B	108 (109)	0.736	1	0		7 (7)	1	1	0.962	0.975
Nonsense Mediated Decay (NMD) enhanced by the Exon Junction Complex (EJC)	Reactome	1	RPS23	110 (110)	0.742	1	0		4 (4)	1	1	0.964	0.976
Nonsense-Mediated Decay (NMD)	Reactome	1	RPS23	110 (110)	0.742	1	0		4 (4)	1	1	0.964	0.976
Signaling by Interleukins	Reactome	1	LCK	113 (113)	0.752	1	0		6 (8)	1	1	0.966	0.978
Toxoplasmosis - Homo sapiens (human)	KEGG	1	HSPA8	118 (120)	0.767	1	0		3 (3)	1	1	0.97	0.982
Thyroid hormone signaling pathway - Homo sapiens (human)	KEGG	1	TBC1D4	119 (119)	0.77	1	0		11 (11)	1	1	0.971	0.982
Downstream signaling events of B Cell Receptor (BCR)	Reactome	1	LCK	121 (121)	0.775	1	0		16 (16)	1	1	0.973	0.982
Rho GTPase cycle	Reactome	1	ARHGEF16	121 (121)	0.775	1	0		3 (3)	1	1	0.973	0.982
Signaling by Rho GTPases	Reactome	1	ARHGEF16	121 (121)	0.775	1	0		3 (3)	1	1	0.973	0.982
JAK-STAT	Wikipathways	2	ACACB;CFL2	43 (43)	0.0964	0.982	0		0 (0)	1	1	0.0964	0.982
JAK-STAT	Wikipathways	2	ACACB;CFL2	43 (43)	0.0964	0.982	0		0 (0)	1	1	0.0964	0.982
Cell-Cell communication	Reactome	1	COL17A1	128 (128)	0.794	1	0		4 (4)	1	1	0.977	0.986
Tight junction - Homo sapiens (human)	KEGG	1	MYH11	133 (134)	0.806	1	0		1 (1)	1	1	0.98	0.988
Hepatitis C - Homo sapiens (human)	KEGG	1	IFNAR1	133 (133)	0.806	1	0		8 (8)	1	1	0.98	0.988
Signaling by SCF-KIT	Reactome	1	LCK	138 (138)	0.818	1	0		13 (13)	1	1	0.982	0.989
Wnt signaling pathway - Homo sapiens (human)	KEGG	1	FZD5	139 (139)	0.82	1	0		1 (1)	1	1	0.983	0.989
Direct p53 effectors	PID	1	CCNG1	142 (142)	0.827	1	0		1 (1)	1	1	0.984	0.99
HTLV-I infection - Homo sapiens (human)	KEGG	2	LCK;FZD5	259 (261)	0.828	1	0		9 (9)	1	1	0.984	0.99
Role of LAT2/NTAL/LAB on calcium mobilization	Reactome	1	LCK	144 (145)	0.831	1	0		12 (12)	1	1	0.985	0.99
MAPK Signaling Pathway	Wikipathways	1	HSPA8	167 (168)	0.873	1	0		1 (1)	1	1	0.992	0.996
Protein processing in endoplasmic reticulum - Homo sapiens (human)	KEGG	1	HSPA8	168 (168)	0.875	1	0		6 (6)	1	1	0.992	0.996
Amino sugar and nucleotide sugar metabolism - Homo sapiens (human)	KEGG	0		47 (47)	1	1	1	C00159	99 (99)	0.898	1	0.995	0.998
Chemokine signaling pathway - Homo sapiens (human)	KEGG	1	CCL5	188 (189)	0.902	1	0		5 (5)	1	1	0.995	0.998
Epstein-Barr virus infection - Homo sapiens (human)	KEGG	1	HSPA8	200 (202)	0.916	1	0		3 (3)	1	1	0.996	0.999
Rap1 signaling pathway - Homo sapiens (human)	KEGG	1	LAT	213 (213)	0.929	1	0		5 (5)	1	1	0.997	0.999
Regulation of actin cytoskeleton - Homo sapiens (human)	KEGG	1	CFL2	214 (215)	0.929	1	0		6 (6)	1	1	0.997	0.999
TNFalpha	NetPath	1	TRPC4AP	234 (234)	0.945	1	0		1 (1)	1	1	0.998	1
MAPK signaling pathway - Homo sapiens (human)	KEGG	1	HSPA8	255 (257)	0.958	1	0		5 (5)	1	1	0.999	1
Olfactory transduction - Homo sapiens (human)	KEGG	1	OR2B11	405 (405)	0.994	1	0		5 (5)	1	1	1	1
Formation of annular gap junctions	Reactome	1	GJA1	9 (9)	0.105	1	0		0 (0)	1	1	0.105	1
Nef Mediated CD4 Down-regulation	Reactome	1	LCK	9 (9)	0.105	1	0		0 (0)	1	1	0.105	1
Type I hemidesmosome assembly	Reactome	1	COL17A1	9 (9)	0.105	1	0		0 (0)	1	1	0.105	1
POU5F1 (OCT4)_ SOX2_ NANOG activate genes related to proliferation	Reactome	1	EPHA1	10 (10)	0.115	1	0		0 (0)	1	1	0.115	1
Gap junction degradation	Reactome	1	GJA1	10 (10)	0.115	1	0		0 (0)	1	1	0.115	1
Nef mediated downregulation of MHC class I complex cell surface expression	Reactome	1	B2M	10 (10)	0.115	1	0		0 (0)	1	1	0.115	1
Cohesin Loading onto Chromatin	Reactome	1	SMC3	10 (10)	0.115	1	0		0 (0)	1	1	0.115	1
Diurnally Regulated Genes with Circadian Orthologs	Wikipathways	2	UCP3;HSPA8	48 (48)	0.116	1	0		0 (0)	1	1	0.116	1
Nucleotide Excision Repair 	SMPDB	1	XPA	11 (11)	0.126	1	0		0 (0)	1	1	0.126	1
Toll-like receptor signaling pathway	Wikipathways	3	CCL5;TLR9;IFNAR1	102 (102)	0.128	1	0		0 (0)	1	1	0.128	1
Transport of Mature mRNA derived from an Intron-Containing Transcript	Reactome	2	NUP88;TPR	52 (52)	0.132	1	0		0 (1)	1	1	0.132	1
Gap junction trafficking	Reactome	1	GJA1	12 (12)	0.137	1	0		0 (0)	1	1	0.137	1
Iron metabolism in placenta	Wikipathways	1	FTH1	12 (12)	0.137	1	0		0 (2)	1	1	0.137	1
antigen processing and presentation	BioCarta	1	B2M	12 (12)	0.137	1	0		0 (0)	1	1	0.137	1
Toll-like receptor signaling pathway - Homo sapiens (human)	KEGG	3	CCL5;TLR9;IFNAR1	106 (106)	0.139	1	0		0 (0)	1	1	0.139	1
lck and fyn tyrosine kinases in initiation of tcr activation	BioCarta	1	LCK	13 (13)	0.147	1	0		0 (0)	1	1	0.147	1
Platinum Pathway_ Pharmacokinetics/Pharmacodynamics	PharmGKB	1	SOD1	13 (13)	0.147	1	0		0 (0)	1	1	0.147	1
Transport of Mature Transcript to Cytoplasm	Reactome	2	NUP88;TPR	56 (56)	0.149	1	0		0 (1)	1	1	0.149	1
il 2 signaling pathway	BioCarta	1	LCK	14 (14)	0.158	1	0		0 (0)	1	1	0.158	1
Mitotic Telophase/Cytokinesis	Reactome	1	SMC3	14 (14)	0.158	1	0		0 (0)	1	1	0.158	1
JNK signaling in the CD4+ TCR pathway	PID	1	LAT	14 (14)	0.158	1	0		0 (0)	1	1	0.158	1
Atypical NF-kappaB pathway	PID	1	LCK	14 (14)	0.158	1	0		0 (0)	1	1	0.158	1
il-7 signal transduction	BioCarta	1	LCK	15 (15)	0.168	1	0		0 (0)	1	1	0.168	1
Metapathway biotransformation	Wikipathways	4	CYP4F2;CHST13;NAA20;TPMT	177 (177)	0.17	1	0		0 (0)	1	1	0.17	1
Leptin	NetPath	2	ACACB;CFL2	62 (62)	0.175	1	0		0 (0)	1	1	0.175	1
Herpes simplex infection - Homo sapiens (human)	KEGG	4	CCL5;TLR9;IFNAR1;C3	184 (186)	0.187	1	0		0 (0)	1	1	0.187	1
TarBasePathway	Wikipathways	1	GJA1	18 (18)	0.198	1	0		0 (0)	1	1	0.198	1
Degradation of beta catenin	PID	1	FZD5	18 (18)	0.198	1	0		0 (0)	1	1	0.198	1
Formation of incision complex in GG-NER	Reactome	1	XPA	20 (20)	0.218	1	0		0 (0)	1	1	0.218	1
Dual incision reaction in GG-NER	Reactome	1	XPA	20 (20)	0.218	1	0		0 (0)	1	1	0.218	1
Canonical Wnt signaling pathway	PID	1	FZD5	20 (20)	0.218	1	0		0 (0)	1	1	0.218	1
the co-stimulatory signal during t-cell activation	BioCarta	1	LCK	20 (20)	0.218	1	0		0 (0)	1	1	0.218	1
ACE Inhibitor Pathway_ Pharmacodynamics	PharmGKB	1	ACE	20 (20)	0.218	1	0		0 (0)	1	1	0.218	1
EBV LMP1 signaling	Wikipathways	1	CCL5	21 (21)	0.227	1	0		0 (0)	1	1	0.227	1
Validated targets of C-MYC transcriptional repression	PID	2	CCL5;FTH1	75 (75)	0.232	1	0		0 (0)	1	1	0.232	1
hypoxia and p53 in the cardiovascular system	BioCarta	1	TAF1	22 (22)	0.237	1	0		0 (0)	1	1	0.237	1
Antigen processing and presentation - Homo sapiens (human)	KEGG	2	HSPA8;B2M	77 (79)	0.241	1	0		0 (0)	1	1	0.241	1
Regulation of toll-like receptor signaling pathway	Wikipathways	3	CCL5;TLR9;IFNAR1	144 (144)	0.257	1	0		0 (0)	1	1	0.257	1
Peroxisome - Homo sapiens (human)	KEGG	2	PECR;SOD1	81 (81)	0.26	1	0		0 (0)	1	1	0.26	1
Transcriptional regulation of pluripotent stem cells	Reactome	1	EPHA1	25 (25)	0.264	1	0		0 (0)	1	1	0.264	1
Maturity onset diabetes of the young - Homo sapiens (human)	KEGG	1	FOXA3	25 (25)	0.264	1	0		0 (0)	1	1	0.264	1
Activation of gene expression by SREBF (SREBP)	Reactome	1	ACACB	25 (25)	0.264	1	0		0 (0)	1	1	0.264	1
Wnt signaling network	PID	1	FZD5	28 (28)	0.291	1	0		0 (0)	1	1	0.291	1
Corticotropin-releasing hormone	Wikipathways	2	IVL;GJA1	90 (90)	0.3	1	0		0 (0)	1	1	0.3	1
Oxidative Stress	Wikipathways	1	SOD1	30 (30)	0.308	1	0		0 (0)	1	1	0.308	1
IL2 signaling events mediated by STAT5	PID	1	LCK	30 (30)	0.308	1	0		0 (0)	1	1	0.308	1
HSF1 activation	Reactome	1	UBB	30 (30)	0.308	1	0		0 (0)	1	1	0.308	1
Inflammatory Response Pathway	Wikipathways	1	LCK	32 (32)	0.325	1	0		0 (0)	1	1	0.325	1
rho cell motility signaling pathway	BioCarta	1	ASAP1	32 (32)	0.325	1	0		0 (0)	1	1	0.325	1
Global Genomic NER (GG-NER)	Reactome	1	XPA	33 (33)	0.333	1	0		0 (0)	1	1	0.333	1
Collagen degradation	Reactome	1	COL17A1	33 (33)	0.333	1	0		0 (0)	1	1	0.333	1
ATM pathway	PID	1	SMC3	34 (34)	0.341	1	0		0 (0)	1	1	0.341	1
TCR	NetPath	4	LAT;LCK;UNC119;PTPN12	243 (244)	0.344	1	0		0 (0)	1	1	0.344	1
Class I PI3K signaling events mediated by Akt	PID	1	TBC1D4	35 (35)	0.349	1	0		0 (0)	1	1	0.349	1
Primary immunodeficiency - Homo sapiens (human)	KEGG	1	LCK	36 (36)	0.357	1	0		0 (0)	1	1	0.357	1
rac1 cell motility signaling pathway	BioCarta	1	ASAP1	36 (36)	0.357	1	0		0 (0)	1	1	0.357	1
Formation of a pool of free 40S subunits	Reactome	2	EIF3G;RPS23	106 (106)	0.372	1	0		0 (0)	1	1	0.372	1
Striated Muscle Contraction	Wikipathways	1	MYL1	38 (38)	0.373	1	0		0 (0)	1	1	0.373	1
mRNA Splicing - Major Pathway	Reactome	2	YBX1;HNRNPA2B1	107 (107)	0.376	1	0		0 (0)	1	1	0.376	1
mRNA Splicing	Reactome	2	YBX1;HNRNPA2B1	107 (107)	0.376	1	0		0 (0)	1	1	0.376	1
O-glycosylation of TSR domain-containing proteins	Reactome	1	SEMA5A	39 (39)	0.381	1	0		0 (0)	1	1	0.381	1
Ghrelin	NetPath	1	GPR83	39 (39)	0.381	1	0		0 (0)	1	1	0.381	1
RNA Polymerase II Transcription Pre-Initiation And Promoter Opening	Reactome	1	TAF1	39 (39)	0.381	1	0		0 (0)	1	1	0.381	1
TWEAK Signaling Pathway	Wikipathways	1	CCL5	41 (41)	0.396	1	0		0 (0)	1	1	0.396	1
miR-targeted genes in epithelium - TarBase	Wikipathways	5	GJA1;CA12;CCNG1;PGRMC1;SLC25A22	341 (341)	0.402	1	0		0 (0)	1	1	0.402	1
IL-2 Signaling Pathway	Wikipathways	1	LCK	42 (42)	0.403	1	0		0 (0)	1	1	0.403	1
Immunoregulatory interactions between a Lymphoid and a non-Lymphoid cell	Reactome	2	C3;B2M	115 (116)	0.41	1	0		0 (0)	1	1	0.41	1
Syndecan-1-mediated signaling events	PID	1	CCL5	43 (43)	0.41	1	0		0 (0)	1	1	0.41	1
Hair Follicle Development- Induction (Part 1 of 3)	Wikipathways	1	IVL	43 (43)	0.41	1	0		0 (0)	1	1	0.41	1
WNT-Core	Signalink	1	FZD5	44 (44)	0.418	1	0		0 (0)	1	1	0.418	1
Regulation of Microtubule Cytoskeleton	Wikipathways	1	CFL2	44 (44)	0.418	1	0		0 (0)	1	1	0.418	1
Basal transcription factors - Homo sapiens (human)	KEGG	1	TAF1	46 (46)	0.432	1	0		0 (0)	1	1	0.432	1
Nucleotide excision repair - Homo sapiens (human)	KEGG	1	XPA	47 (47)	0.439	1	0		0 (0)	1	1	0.439	1
Energy Metabolism	Wikipathways	1	UCP3	47 (47)	0.439	1	0		0 (0)	1	1	0.439	1
TSLP Signaling Pathway	Wikipathways	1	LCK	47 (47)	0.439	1	0		0 (0)	1	1	0.439	1
Validated transcriptional targets of deltaNp63 isoforms	PID	1	KRT5	47 (47)	0.439	1	0		0 (0)	1	1	0.439	1
IL5	NetPath	1	UNC119	48 (48)	0.446	1	0		0 (0)	1	1	0.446	1
Nucleotide Excision Repair	Reactome	1	XPA	50 (50)	0.459	1	0		0 (0)	1	1	0.459	1
Translation Factors	Wikipathways	1	EIF3G	50 (50)	0.459	1	0		0 (0)	1	1	0.459	1
Wnt Signaling Pathway Netpath	Wikipathways	1	GJA1	51 (51)	0.466	1	0		0 (0)	1	1	0.466	1
Ubiquitin mediated proteolysis - Homo sapiens (human)	KEGG	2	CBLC;UBA7	137 (137)	0.5	1	0		0 (0)	1	1	0.5	1
p53 pathway	PID	1	CCNG1	58 (58)	0.51	1	0		0 (0)	1	1	0.51	1
Chemokine receptors bind chemokines	Reactome	1	CCL5	60 (60)	0.522	1	0		0 (0)	1	1	0.522	1
Wnt Signaling Pathway	Wikipathways	1	FZD5	60 (60)	0.522	1	0		0 (0)	1	1	0.522	1
Leptin signaling pathway	Wikipathways	1	CFL2	61 (61)	0.528	1	0		0 (0)	1	1	0.528	1
Notch Signaling Pathway	Wikipathways	1	LCK	61 (61)	0.528	1	0		0 (0)	1	1	0.528	1
AGE-RAGE pathway	Wikipathways	1	SOD1	66 (66)	0.556	1	0		0 (0)	1	1	0.556	1
p53 signaling pathway - Homo sapiens (human)	KEGG	1	CCNG1	68 (68)	0.567	1	0		0 (0)	1	1	0.567	1
Wnt	NetPath	1	FZD5	68 (68)	0.567	1	0		0 (0)	1	1	0.567	1
Jak-STAT signaling pathway - Homo sapiens (human)	KEGG	2	CBLC;IFNAR1	156 (156)	0.57	1	0		0 (0)	1	1	0.57	1
Alpha6Beta4Integrin	NetPath	1	COL17A1	71 (71)	0.583	1	0		0 (0)	1	1	0.583	1
Insulin Signaling	Wikipathways	2	CBLC;TBC1D4	160 (160)	0.584	1	0		0 (0)	1	1	0.584	1
Parkin-Ubiquitin Proteasomal System pathway	Wikipathways	1	HSPA8	73 (73)	0.593	1	0		0 (0)	1	1	0.593	1
RNA degradation - Homo sapiens (human)	KEGG	1	EXOSC10	74 (74)	0.598	1	0		0 (0)	1	1	0.598	1
Bacterial invasion of epithelial cells - Homo sapiens (human)	KEGG	1	CBLC	76 (76)	0.608	1	0		0 (0)	1	1	0.608	1
p73 transcription factor network	PID	1	NDUFS2	78 (79)	0.617	1	0		0 (0)	1	1	0.617	1
Ribosome biogenesis in eukaryotes - Homo sapiens (human)	KEGG	1	RPP30	82 (85)	0.636	1	0		0 (0)	1	1	0.636	1
RB in Cancer	Wikipathways	1	SMC3	87 (87)	0.657	1	0		0 (0)	1	1	0.657	1
Cytoplasmic Ribosomal Proteins	Wikipathways	1	RPS23	88 (88)	0.662	1	0		0 (0)	1	1	0.662	1
TCR Signaling Pathway	Wikipathways	1	LAT	92 (92)	0.678	1	0		0 (0)	1	1	0.678	1
GPCRs_ Other	Wikipathways	1	GPR83	99 (99)	0.705	1	0		0 (0)	1	1	0.705	1
Wnt Signaling Pathway and Pluripotency	Wikipathways	1	FZD5	100 (100)	0.708	1	0		0 (1)	1	1	0.708	1
JAK-STAT-Core	Signalink	1	IFNAR1	104 (104)	0.722	1	0		0 (0)	1	1	0.722	1
miR-targeted genes in muscle cell - TarBase	Wikipathways	4	GJA1;CA12;CCNG1;PGRMC1	404 (404)	0.731	1	0		0 (0)	1	1	0.731	1
TNF signaling pathway - Homo sapiens (human)	KEGG	1	CCL5	110 (110)	0.742	1	0		0 (0)	1	1	0.742	1
SRP-dependent cotranslational protein targeting to membrane	Reactome	1	RPS23	118 (118)	0.767	1	0		0 (1)	1	1	0.767	1
Cell cycle - Homo sapiens (human)	KEGG	1	SMC3	124 (124)	0.783	1	0		0 (0)	1	1	0.783	1
BCR	NetPath	1	LCK	129 (129)	0.796	1	0		0 (0)	1	1	0.796	1
Spliceosome - Homo sapiens (human)	KEGG	1	HSPA8	130 (130)	0.799	1	0		0 (0)	1	1	0.799	1
Ribosome - Homo sapiens (human)	KEGG	1	RPS23	134 (134)	0.809	1	0		0 (0)	1	1	0.809	1
AndrogenReceptor	NetPath	1	HSPA8	143 (143)	0.829	1	0		0 (0)	1	1	0.829	1
Hepatitis B - Homo sapiens (human)	KEGG	1	IFNAR1	146 (146)	0.835	1	0		0 (0)	1	1	0.835	1
Cytokine-cytokine receptor interaction - Homo sapiens (human)	KEGG	2	CCL5;IFNAR1	265 (265)	0.838	1	0		0 (0)	1	1	0.838	1
Hippo signaling pathway - Homo sapiens (human)	KEGG	1	FZD5	153 (153)	0.849	1	0		0 (0)	1	1	0.849	1
miR-targeted genes in leukocytes - TarBase	Wikipathways	1	CA12	158 (158)	0.858	1	0		0 (0)	1	1	0.858	1
Integrated Pancreatic Cancer Pathway	Wikipathways	1	FKBP3	169 (169)	0.876	1	0		0 (0)	1	1	0.876	1
TGF_beta_Receptor	NetPath	1	HSPA8	173 (173)	0.882	1	0		0 (0)	1	1	0.882	1
Viral carcinogenesis - Homo sapiens (human)	KEGG	1	C3	206 (206)	0.922	1	0		0 (0)	1	1	0.922	1
MicroRNAs in cancer - Homo sapiens (human)	KEGG	1	CCNG1	294 (294)	0.974	1	0		0 (0)	1	1	0.974	1
miR-targeted genes in lymphocytes - TarBase	Wikipathways	2	PGRMC1;SLC25A22	490 (490)	0.984	1	0		0 (0)	1	1	0.984	1
Olfactory Signaling Pathway	Reactome	1	OR2B11	426 (428)	0.995	1	0		0 (0)	1	1	0.995	1
